# Supplementary material for: 4-(1,3-Benzothia­zol-2-yl)-1,5-dimethyl-2-phenyl-1H-pyrazol-3(2H)-one
Source: Acta Crystallogr Sect E Struct Rep Online. 2011 Sep 30;67(Pt 10):o2700. doi: 10.1107/S1600536811037652 (PMC3201387; doi:10.1107/S1600536811037652)
Supplement: Supplementary file 2 [file e-67-o2700-Isup2.hkl]

# 
# h,k,l, Fc-squared, Fo-squared, sigma(Fo-squared) and status flag 
# 
data_I
_shelx_title ' ' 
_shelx_refln_list_code          4 
_shelx_F_calc_maximum      186.95 
_exptl_crystal_F_000       672.00 
_reflns_d_resolution_high  0.7696 
 
loop_ 
 _symmetry_equiv_pos_as_xyz 
 'x, y, z' 
 '-x, y+1/2, -z+1/2' 
 '-x, -y, -z' 
 'x, -y-1/2, z-1/2' 
 
_cell_length_a     8.7428 
_cell_length_b    25.7551 
_cell_length_c     6.9660 
_cell_angle_alpha  90.000 
_cell_angle_beta   97.460 
_cell_angle_gamma  90.000 
 
_shelx_F_squared_multiplier     1.000 
 
loop_ 
 _refln_index_h 
 _refln_index_k 
 _refln_index_l 
 _refln_F_squared_calc 
 _refln_F_squared_meas 
 _refln_F_squared_sigma 
 _refln_observed_status 
   1   0   0      177.73      205.34     13.57 o 
   2   0   0     1304.92     1164.69     18.63 o 
   3   0   0     2733.61     2626.33     45.53 o 
   4   0   0     1872.65     1910.21     34.84 o 
   5   0   0      307.61      378.47     12.28 o 
   6   0   0      335.16      346.54     12.86 o 
   7   0   0      561.86      602.40     31.30 o 
   8   0   0      308.32      294.14     25.58 o 
   9   0   0        3.07        1.34      4.84 o 
  10   0   0       15.19       18.50     11.75 o 
  11   0   0        1.35       15.66     12.00 o 
   1   1   0     1114.08      997.35     18.61 o 
   2   1   0     4947.34     4805.14     69.65 o 
   3   1   0      443.10      476.46      7.03 o 
   4   1   0       33.38       35.98      2.32 o 
   5   1   0       17.60       25.75      2.56 o 
   6   1   0      104.46      114.24      4.91 o 
   7   1   0       19.18       23.43      3.38 o 
   8   1   0       27.00       28.42      4.29 o 
   9   1   0        0.09       -2.22      3.06 o 
  10   1   0        9.52       13.97      5.24 o 
  11   1   0        2.03        1.38      7.42 o 
   1   2   0     2812.30     2677.78     36.51 o 
   2   2   0     6842.91     6746.27     75.07 o 
   3   2   0      738.11      795.26     11.18 o 
   4   2   0       30.26       32.03      2.25 o 
   5   2   0      110.81       96.72      5.58 o 
   6   2   0       77.23       82.81      4.33 o 
   7   2   0      585.22      577.27     19.00 o 
   8   2   0       67.56       70.36      4.86 o 
   9   2   0        7.93        8.57      3.89 o 
  10   2   0        0.44        4.49      4.96 o 
  11   2   0       24.17       16.45      8.48 o 
   1   3   0     1459.24     1437.01     18.61 o 
   2   3   0    10632.35    10139.26    113.75 o 
   3   3   0     1094.06     1165.74     16.46 o 
   4   3   0      553.85      488.94      8.05 o 
   5   3   0        0.16       -0.37      1.73 o 
   6   3   0        1.33       -1.10      2.22 o 
   7   3   0        3.61        5.05      2.97 o 
   8   3   0        2.35        0.22      2.76 o 
   9   3   0      103.28      103.67      6.07 o 
  10   3   0       31.17       44.06      6.78 o 
  11   3   0        1.93       -2.70      7.01 o 
   0   4   0     1801.72     1836.55     44.35 o 
   1   4   0      181.76      167.24      2.49 o 
   2   4   0     1951.85     1995.35     24.11 o 
   3   4   0        3.14        2.29      1.32 o 
   4   4   0       61.27       77.52      3.72 o 
   5   4   0      127.75      118.92      4.81 o 
   6   4   0        0.05        1.39      2.34 o 
   7   4   0      277.20      274.54      7.54 o 
   8   4   0        0.77        0.63      2.63 o 
   9   4   0       22.04       26.76      4.90 o 
  10   4   0        0.26        0.99      4.27 o 
  11   4   0       34.31       36.07      8.37 o 
   1   5   0      694.42      685.08      8.49 o 
   2   5   0     3034.12     2941.50     35.02 o 
   3   5   0     2110.40     2109.26     24.61 o 
   4   5   0      301.23      254.65      9.14 o 
   5   5   0      459.46      455.08      8.22 o 
   6   5   0       56.16       57.73      3.72 o 
   7   5   0      258.99      278.51      7.76 o 
   8   5   0        7.14        2.57      2.82 o 
   9   5   0      145.13      158.43      8.54 o 
  10   5   0       50.38       53.48      6.42 o 
  11   5   0        0.01        5.93      6.58 o 
   0   6   0      811.80      794.49     17.61 o 
   1   6   0      136.47      129.21      2.28 o 
   2   6   0      823.89      857.50     11.32 o 
   3   6   0     1328.29     1289.56     15.84 o 
   4   6   0       92.61       89.08      4.68 o 
   5   6   0      373.52      344.72      6.95 o 
   6   6   0       31.58       37.34      3.31 o 
   7   6   0        4.40        6.17      2.75 o 
   8   6   0        0.92        2.85      3.16 o 
   9   6   0        3.10        3.98      4.18 o 
  10   6   0        8.23       15.44      5.74 o 
  11   6   0        2.61        8.68      6.84 o 
   1   7   0      431.87      436.38      5.75 o 
   2   7   0      347.17      352.85      5.23 o 
   3   7   0     2492.20     2359.72     29.00 o 
   4   7   0        4.47        8.07      2.02 o 
   5   7   0        0.23        4.99      2.47 o 
   6   7   0       26.24       39.31      3.16 o 
   7   7   0        1.57        1.43      3.08 o 
   8   7   0       34.40       35.81      4.82 o 
   9   7   0      145.39      147.44     10.82 o 
  10   7   0      125.26      140.01     10.46 o 
  11   7   0        1.72       23.29      8.30 o 
   0   8   0      725.45      767.34     14.39 o 
   1   8   0     2499.06     2448.80     26.71 o 
   2   8   0     2369.33     2386.81     27.33 o 
   3   8   0        6.68       10.62      1.50 o 
   4   8   0      137.15      155.52      4.73 o 
   5   8   0      186.64      202.17      5.32 o 
   6   8   0       79.31       81.22      4.04 o 
   7   8   0      110.04      117.30      5.20 o 
   8   8   0        0.96        2.89      3.61 o 
   9   8   0       10.21       16.42      5.35 o 
  10   8   0        6.05       11.32      5.66 o 
   1   9   0      673.88      629.96      8.03 o 
   2   9   0     1490.87     1618.92     19.11 o 
   3   9   0      604.20      572.90      9.08 o 
   4   9   0        4.80        2.20      1.62 o 
   5   9   0        1.94       -2.66      1.77 o 
   6   9   0        7.01        6.20      2.50 o 
   7   9   0       33.71       32.28      4.06 o 
   8   9   0       72.25       79.66      6.25 o 
   9   9   0      231.05      220.30     11.36 o 
  10   9   0       83.95       88.35      9.06 o 
   0  10   0      147.51      160.84      5.93 o 
   1  10   0       89.12       73.26      2.22 o 
   2  10   0      125.88      125.16      2.77 o 
   3  10   0     1178.76     1364.52     19.93 o 
   4  10   0        0.29        3.44      1.70 o 
   5  10   0       10.58       14.79      2.29 o 
   6  10   0      287.45      273.32      7.99 o 
   7  10   0        0.65       -3.60      2.88 o 
   8  10   0       47.81       42.60      6.21 o 
   9  10   0        0.50        3.10      4.75 o 
  10  10   0       12.15       16.66      6.02 o 
   1  11   0       18.28        8.61      1.58 o 
   2  11   0     2415.26     2446.70     28.10 o 
   3  11   0      376.75      412.12      6.67 o 
   4  11   0        7.71        4.15      1.48 o 
   5  11   0      247.57      256.93      6.02 o 
   6  11   0      114.15      117.36      5.72 o 
   7  11   0       33.20       38.44      6.30 o 
   8  11   0       14.61       16.87      5.05 o 
   9  11   0       33.87       41.74     11.49 o 
  10  11   0       26.10       25.03      8.05 o 
   0  12   0      664.15      594.41     30.89 o 
   1  12   0      208.16      191.30      4.17 o 
   2  12   0     1440.19     1449.58     16.09 o 
   3  12   0       10.29        9.43      1.77 o 
   4  12   0       20.64       15.29      1.68 o 
   5  12   0      306.28      282.83      9.13 o 
   6  12   0      159.94      152.96      7.59 o 
   7  12   0        0.73        0.30      3.57 o 
   8  12   0       96.39       97.39      8.01 o 
   9  12   0       13.81       17.62      5.59 o 
  10  12   0        0.75        9.95      5.76 o 
   1  13   0       29.90       37.64      2.29 o 
   2  13   0     1741.67     1792.14     19.66 o 
   3  13   0      408.22      468.26      7.36 o 
   4  13   0       49.76       40.06      2.37 o 
   5  13   0       99.86      116.70      7.81 o 
   6  13   0       63.46       59.58      7.16 o 
   7  13   0        9.04       13.76      4.78 o 
   8  13   0        5.72        6.20      4.89 o 
   9  13   0        3.36        8.03      5.25 o 
  10  13   0        5.32        6.59      5.91 o 
   0  14   0      502.27      571.09     12.81 o 
   1  14   0     1943.67     1913.36     24.89 o 
   2  14   0       26.92       25.77      2.01 o 
   3  14   0     1238.66     1260.99     18.18 o 
   4  14   0      237.70      255.23     10.50 o 
   5  14   0     2067.31     1947.78     30.74 o 
   6  14   0       10.28        6.21      3.82 o 
   7  14   0      276.20      276.49     11.63 o 
   8  14   0       29.54       34.86      7.88 o 
   9  14   0        7.80        0.87      4.94 o 
  10  14   0        5.59       11.96      8.55 o 
   1  15   0       46.82       47.89      2.69 o 
   2  15   0      159.79      165.74      3.76 o 
   3  15   0        9.89       12.42      2.36 o 
   4  15   0       78.27       76.85      4.90 o 
   5  15   0      131.98      149.26      7.30 o 
   6  15   0      105.88      106.63      6.76 o 
   7  15   0      476.80      451.79     15.78 o 
   8  15   0       14.99       13.15      5.75 o 
   9  15   0       16.30       19.93      6.16 o 
  10  15   0        3.68        3.74      8.20 o 
   0  16   0      666.51      676.43     17.28 o 
   1  16   0       55.54       41.74      2.76 o 
   2  16   0      416.94      458.20      7.53 o 
   3  16   0        5.59        4.29      2.34 o 
   4  16   0      538.37      556.72     12.84 o 
   5  16   0      279.15      274.07     10.49 o 
   6  16   0      351.96      338.05     11.93 o 
   7  16   0       50.41       62.35      9.54 o 
   8  16   0       23.62       28.30      6.43 o 
   9  16   0        8.71        1.28      6.66 o 
   1  17   0      353.50      368.93      7.97 o 
   2  17   0      825.59      776.60     12.28 o 
   3  17   0      271.26      283.54      6.85 o 
   4  17   0      114.76      112.39      5.74 o 
   5  17   0      371.61      366.03     11.11 o 
   6  17   0        0.09        7.39      3.89 o 
   7  17   0       38.09       29.64      6.46 o 
   8  17   0        3.80        3.01      5.06 o 
   9  17   0        7.66       16.58      6.70 o 
   0  18   0     1015.68      940.80     33.08 o 
   1  18   0      470.57      429.82      9.00 o 
   2  18   0      182.48      180.87      5.93 o 
   3  18   0       85.81       87.00      4.66 o 
   4  18   0       22.08       27.12      4.86 o 
   5  18   0      108.19      101.62      7.24 o 
   6  18   0       92.38       91.10      7.69 o 
   7  18   0       15.82       20.33      5.95 o 
   8  18   0       59.46       57.42      8.08 o 
   9  18   0       48.29       50.60      8.45 o 
   1  19   0      118.24      117.82      4.80 o 
   2  19   0      226.76      228.91      5.97 o 
   3  19   0       85.73       89.33      4.85 o 
   4  19   0      106.30      100.91      7.10 o 
   5  19   0      449.39      414.73     12.31 o 
   6  19   0       13.94       17.04      5.03 o 
   7  19   0        4.17        4.02      4.90 o 
   8  19   0        3.91        4.43      5.31 o 
   9  19   0        0.01        3.01      7.91 o 
   0  20   0      799.86      793.73     20.90 o 
   1  20   0       17.50       17.77      2.77 o 
   2  20   0      190.16      193.03      6.23 o 
   3  20   0      218.51      204.86      6.95 o 
   4  20   0       14.17        5.93      3.40 o 
   5  20   0        6.02        3.88      4.16 o 
   6  20   0       13.68        4.04      6.44 o 
   7  20   0       56.84       65.15      8.27 o 
   8  20   0       19.76       17.84      6.44 o 
   9  20   0        8.27       20.33      9.37 o 
   1  21   0        7.18        8.19      2.48 o 
   2  21   0       11.17       18.81      3.29 o 
   3  21   0        4.98        5.33      3.43 o 
   4  21   0       16.81       15.67      4.07 o 
   5  21   0       10.32        8.95      3.99 o 
   6  21   0        0.84        1.09      4.60 o 
   7  21   0       18.48       16.36      6.15 o 
   8  21   0       65.31       74.59      9.41 o 
   0  22   0       50.39       55.60      7.90 o 
   1  22   0      272.14      275.58      8.35 o 
   2  22   0      453.40      425.53     10.56 o 
   3  22   0      554.56      534.97     13.76 o 
   4  22   0       44.22       44.78      5.33 o 
   5  22   0        3.44        4.44      3.91 o 
   6  22   0        9.34        7.85      5.16 o 
   7  22   0        1.01        0.86      5.05 o 
   8  22   0        0.80        5.77      5.69 o 
   1  23   0      166.37      177.64      7.99 o 
   2  23   0      185.72      199.07      7.29 o 
   3  23   0      258.66      270.02     15.01 o 
   4  23   0      288.71      280.09     10.32 o 
   5  23   0        0.05        1.78      4.03 o 
   6  23   0       21.57       25.01      6.49 o 
   7  23   0        6.10       10.33      5.98 o 
   8  23   0        8.24       -2.46      9.08 o 
   0  24   0      399.69      423.36     15.19 o 
   1  24   0        1.22        6.98      2.66 o 
   2  24   0       82.15       84.91      6.08 o 
   3  24   0        0.61        6.39      3.90 o 
   4  24   0       66.23       65.90      6.45 o 
   5  24   0       42.53       40.70      9.70 o 
   6  24   0        1.89       -4.73      7.61 o 
   7  24   0        1.40       -2.98      9.85 o 
   1  25   0        7.79       10.36      3.29 o 
   2  25   0      244.75      241.22      9.36 o 
   3  25   0      354.23      371.27     15.84 o 
   4  25   0       14.43       15.23      5.11 o 
   5  25   0        1.30        0.90      5.54 o 
   6  25   0        6.67       10.16      6.18 o 
   7  25   0        2.52       10.43      6.24 o 
   0  26   0       73.55       64.62     13.63 o 
   1  26   0       43.46       54.62      4.98 o 
   2  26   0       13.31       15.37      4.00 o 
   3  26   0        1.04       10.95      5.62 o 
   4  26   0       57.89       71.32     10.52 o 
   5  26   0       48.80       59.16     15.83 o 
   6  26   0        0.01        2.81      5.43 o 
   7  26   0        8.34        0.46      7.41 o 
   1  27   0        5.76       14.40      4.95 o 
   2  27   0        5.04       11.91      3.90 o 
   3  27   0      173.25      168.24     11.30 o 
   4  27   0       14.69        7.21      5.29 o 
   5  27   0        3.35       10.21      7.08 o 
   6  27   0        3.29       -6.25     16.58 o 
   0  28   0      683.84      670.79     23.83 o 
   1  28   0        0.24        2.07      4.23 o 
   2  28   0        2.52        5.75      3.99 o 
   3  28   0        1.29       -0.75      4.40 o 
   4  28   0       74.75       85.48      9.32 o 
   5  28   0       13.99       15.26      7.23 o 
   6  28   0        8.00       17.92      9.69 o 
   1  29   0       50.83       55.02     11.40 o 
   2  29   0        0.01       -1.65      8.91 o 
   3  29   0       59.71       53.08      7.90 o 
   4  29   0       30.64       29.97      8.12 o 
   5  29   0        9.22       16.32      7.29 o 
   0  30   0       87.66       83.41     13.86 o 
   1  30   0      384.79      401.15     34.96 o 
   2  30   0        0.04        3.78      5.80 o 
   3  30   0        1.06        4.05      6.73 o 
   4  30   0       12.42       22.99      9.95 o 
   1  31   0        0.82       13.10     17.49 o 
   2  31   0        0.99       -1.55      8.74 o 
   3  31   0       17.50       22.34      8.54 o 
   4  31   0        0.01        8.37      7.13 o 
   0  32   0      117.66      160.45     22.23 o 
   1  32   0       49.66       42.15      8.71 o 
   2  32   0        8.06        6.56      7.01 o 
   3  32   0        0.39        3.00      6.77 o 
   1  33   0        0.46       -6.54      5.91 o 
 -11   1   1       10.73       11.84      6.40 o 
 -10   1   1       25.35       35.16      4.68 o 
  -9   1   1       50.99       44.22      5.25 o 
  -8   1   1        3.25        1.10      2.92 o 
  -7   1   1       12.95       16.69      3.34 o 
  -6   1   1      239.88      231.94     12.24 o 
  -5   1   1      691.67      672.20     12.58 o 
  -4   1   1      105.61      107.35      3.14 o 
  -3   1   1      130.38      140.36      3.30 o 
  -2   1   1     2455.65     2360.93     24.50 o 
  -1   1   1     2682.75     2752.16     32.90 o 
   0   1   1     8582.16     8222.17     95.80 o 
   1   1   1     4845.67     4793.23     50.38 o 
   2   1   1    17153.65    14438.68    278.29 o 
   3   1   1        1.39        0.63      1.04 o 
   4   1   1      647.72      638.13      8.48 o 
   5   1   1      127.11      138.67      4.96 o 
   6   1   1        0.00        0.19      2.14 o 
   7   1   1       88.79       71.41      4.06 o 
   8   1   1       72.12       73.40      5.42 o 
   9   1   1      158.83      174.82      8.53 o 
  10   1   1       27.77       24.47      7.59 o 
  11   1   1        8.37       21.13     13.89 o 
 -11   2   1       20.76       29.38      7.32 o 
 -10   2   1       13.98       18.12      5.16 o 
  -9   2   1       11.24        7.98      3.53 o 
  -8   2   1       34.84       40.64      4.01 o 
  -7   2   1      150.04      150.26      7.45 o 
  -6   2   1       52.04       47.65      5.51 o 
  -5   2   1      193.21      208.52      6.40 o 
  -4   2   1      293.72      296.38      5.16 o 
  -3   2   1      127.41      144.60      3.37 o 
  -2   2   1      179.20      201.22      4.13 o 
  -1   2   1     9557.45     9139.36     95.92 o 
   0   2   1      150.76      118.51      2.81 o 
   1   2   1    10678.61    10002.70    132.44 o 
   2   2   1    34951.88    26576.97    647.92 o 
   3   2   1       68.09       66.19      2.49 o 
   4   2   1        4.47       12.78      1.56 o 
   5   2   1      218.20      247.27      5.17 o 
   6   2   1       18.99       17.07      2.46 o 
   7   2   1        7.07        5.47      2.67 o 
   8   2   1        2.06        4.48      2.90 o 
   9   2   1       58.63       46.27      6.38 o 
  10   2   1        3.28       11.12      5.04 o 
  11   2   1       24.22       45.82      9.41 o 
 -11   3   1       16.72       22.91      6.83 o 
 -10   3   1      135.08      124.81      7.86 o 
  -9   3   1       44.04       42.45      5.61 o 
  -8   3   1        9.36        3.88      3.05 o 
  -7   3   1        3.27        2.22      2.87 o 
  -6   3   1      228.42      236.46      9.80 o 
  -5   3   1     3484.78     3632.70     51.33 o 
  -4   3   1       92.18       85.87      3.23 o 
  -3   3   1     1681.97     1642.33     17.91 o 
  -2   3   1     1137.45     1059.46     13.22 o 
  -1   3   1     2166.10     2180.06     25.41 o 
   0   3   1     1074.72     1088.00     11.66 o 
   1   3   1     4851.11     4790.57     51.47 o 
   2   3   1    13153.19    12073.94    168.73 o 
   3   3   1      582.95      468.08      6.71 o 
   4   3   1       41.40       41.52      2.12 o 
   5   3   1      352.12      324.08      6.54 o 
   6   3   1        5.70        3.18      2.41 o 
   7   3   1        0.04       -2.42      2.10 o 
   8   3   1        1.46        5.80      2.98 o 
   9   3   1        3.25       11.19      4.83 o 
  10   3   1        4.75        7.23      4.94 o 
 -11   4   1        0.07       -5.61      6.34 o 
 -10   4   1       41.01       39.15      5.61 o 
  -9   4   1        7.33       11.81      3.56 o 
  -8   4   1       89.14       94.43      5.37 o 
  -7   4   1      374.39      388.49     14.43 o 
  -6   4   1      154.38      135.41      7.83 o 
  -5   4   1       87.37       91.30      4.47 o 
  -4   4   1       28.83       25.96      2.30 o 
  -3   4   1     2028.76     2019.87     26.35 o 
  -2   4   1        0.98       -0.11      1.50 o 
  -1   4   1      493.98      541.34      7.14 o 
   0   4   1     2138.77     2077.65     22.04 o 
   1   4   1     1492.69     1412.74     16.10 o 
   2   4   1     2938.71     2963.63     35.31 o 
   3   4   1      104.22       94.32      2.57 o 
   4   4   1     7025.77     7135.88     75.43 o 
   5   4   1      704.82      682.56      9.96 o 
   6   4   1       52.53       59.26      3.15 o 
   7   4   1        5.69        9.02      3.09 o 
   8   4   1       71.46       68.80      5.53 o 
   9   4   1       10.58       16.87      5.13 o 
  10   4   1        0.87        4.59      4.50 o 
 -11   5   1        1.82       -2.32      5.78 o 
 -10   5   1       34.10       31.34      7.04 o 
  -9   5   1       82.38       92.32      5.64 o 
  -8   5   1        0.85        2.13      2.85 o 
  -7   5   1        0.00       -4.00      3.12 o 
  -6   5   1        2.21        2.39      1.79 o 
  -5   5   1      325.59      285.42      7.50 o 
  -4   5   1      786.16      899.22     15.38 o 
  -3   5   1        0.20        2.70      2.07 o 
  -2   5   1       15.68       18.73      1.77 o 
  -1   5   1     2367.25     2312.39     25.71 o 
   0   5   1     4704.38     4477.37     50.58 o 
   1   5   1     6980.92     6865.51     76.60 o 
   2   5   1      220.99      216.03      3.86 o 
   3   5   1      510.85      443.43      6.36 o 
   4   5   1     2031.89     1995.53     28.21 o 
   5   5   1       90.07       67.56      3.01 o 
   6   5   1      230.49      221.50      7.97 o 
   7   5   1       54.43       54.83      4.05 o 
   8   5   1        0.71        0.67      3.48 o 
   9   5   1       32.01       37.24      5.77 o 
  10   5   1        1.28        2.02      4.70 o 
 -11   6   1        0.44       -1.59      7.51 o 
 -10   6   1       22.42       14.88      6.26 o 
  -9   6   1        3.26       -2.26      3.89 o 
  -8   6   1      377.62      382.13      9.69 o 
  -7   6   1      532.03      584.80     13.02 o 
  -6   6   1      397.57      392.27     10.59 o 
  -5   6   1        0.08       -3.26      2.19 o 
  -4   6   1        0.03       -0.53      1.68 o 
  -3   6   1      967.52      904.60     12.50 o 
  -2   6   1     1743.82     1716.37     27.10 o 
  -1   6   1      729.42      718.13      9.61 o 
   0   6   1      930.57      906.26     10.77 o 
   1   6   1      552.05      485.12      5.64 o 
   2   6   1      195.06      214.00      4.97 o 
   3   6   1        0.04        1.57      0.97 o 
   4   6   1     2757.69     2822.98     34.28 o 
   5   6   1      627.26      579.68     10.78 o 
   6   6   1        0.07       -1.24      2.01 o 
   7   6   1        5.53        2.22      2.55 o 
   8   6   1        9.67       17.77      4.48 o 
   9   6   1       28.45       34.90      6.12 o 
  10   6   1        5.75        4.94      4.97 o 
 -11   7   1        3.26        2.22      5.89 o 
 -10   7   1        8.58        8.54      5.52 o 
  -9   7   1        6.57       -0.67      3.48 o 
  -8   7   1        3.29        8.66      3.33 o 
  -7   7   1       48.25       54.66      5.23 o 
  -6   7   1      218.39      222.94      7.03 o 
  -5   7   1      301.32      373.99      8.03 o 
  -4   7   1       12.33       17.92      2.41 o 
  -3   7   1      460.51      528.48      9.02 o 
  -2   7   1       38.12       37.36      2.68 o 
  -1   7   1     4994.92     4861.49     61.89 o 
   0   7   1      143.26      117.40      4.29 o 
   1   7   1      375.21      406.62      4.89 o 
   2   7   1       83.00       86.76      3.26 o 
   3   7   1      412.99      398.09      6.27 o 
   4   7   1       52.73       68.89      2.67 o 
   5   7   1        0.16        2.52      1.68 o 
   6   7   1        2.98        5.17      2.23 o 
   7   7   1      103.80       94.29      8.38 o 
   8   7   1        0.36       -0.03      3.28 o 
   9   7   1       65.80       75.42      6.47 o 
  10   7   1        5.00       10.16      6.50 o 
 -11   8   1        6.89        0.85      6.19 o 
 -10   8   1        9.03        5.13      5.52 o 
  -9   8   1        0.69       -4.96      3.30 o 
  -8   8   1      146.75      160.64     11.70 o 
  -7   8   1      617.05      595.33     13.96 o 
  -6   8   1       26.28       34.63      3.63 o 
  -5   8   1      138.80      140.19      5.81 o 
  -4   8   1        0.91        2.45      1.80 o 
  -3   8   1        6.86       17.69      2.20 o 
  -2   8   1        0.12       -0.35      1.21 o 
  -1   8   1     2375.05     2326.16     28.63 o 
   0   8   1     1068.79      944.47     10.74 o 
   1   8   1      538.11      471.49      5.59 o 
   2   8   1      481.86      517.01      7.79 o 
   3   8   1      120.29      127.81      4.11 o 
   4   8   1      826.84      792.29     11.96 o 
   5   8   1      585.61      589.29      9.42 o 
   6   8   1        5.91        3.12      2.20 o 
   7   8   1      194.76      186.70      7.87 o 
   8   8   1       11.84       11.03      3.95 o 
   9   8   1        3.36        7.51      4.15 o 
  10   8   1        0.01        9.30      6.45 o 
 -10   9   1        5.65        3.26      5.46 o 
  -9   9   1       23.59       17.11      5.10 o 
  -8   9   1       46.65       29.01      8.43 o 
  -7   9   1        5.43        8.82      3.54 o 
  -6   9   1       26.67       24.19      3.41 o 
  -5   9   1      219.61      199.60      5.95 o 
  -4   9   1      189.79      163.60      4.25 o 
  -3   9   1      381.95      483.06      7.64 o 
  -2   9   1       63.61       62.36      2.69 o 
  -1   9   1      108.48      105.85      2.58 o 
   0   9   1        9.49       13.90      1.20 o 
   1   9   1      663.00      703.86      7.91 o 
   2   9   1      127.25      153.74      3.75 o 
   3   9   1       85.54       74.52      3.42 o 
   4   9   1      256.55      253.62      6.80 o 
   5   9   1        2.41        4.43      1.66 o 
   6   9   1        0.00       -0.19      2.83 o 
   7   9   1       52.52       57.71      5.02 o 
   8   9   1        9.61        7.72      3.72 o 
   9   9   1        0.01       -1.80      4.41 o 
  10   9   1       12.10       10.86      6.62 o 
 -10  10   1        1.00       -0.13      7.45 o 
  -9  10   1        5.27        9.30      5.60 o 
  -8  10   1      293.85      312.29     12.99 o 
  -7  10   1       44.14       39.66      5.43 o 
  -6  10   1       89.06       88.74      4.71 o 
  -5  10   1        0.45        1.81      2.54 o 
  -4  10   1       79.68       99.16      3.70 o 
  -3  10   1      456.02      541.23      8.89 o 
  -2  10   1      134.50      105.90      3.39 o 
  -1  10   1     2461.42     2532.91     28.04 o 
   0  10   1     5717.36     5757.23     63.52 o 
   1  10   1       52.62       41.65      2.01 o 
   2  10   1      967.42     1051.58     13.17 o 
   3  10   1       28.12       52.96      2.62 o 
   4  10   1       52.72       73.67      4.08 o 
   5  10   1      545.55      540.99      9.69 o 
   6  10   1       27.49       30.22      4.09 o 
   7  10   1      482.42      462.32     14.19 o 
   8  10   1        0.34       -1.55      4.03 o 
   9  10   1       21.43       15.25      5.33 o 
  10  10   1        2.69       10.77      7.10 o 
 -10  11   1      112.24      129.30     12.74 o 
  -9  11   1        4.86        5.61      5.27 o 
  -8  11   1       29.10       34.58      6.16 o 
  -7  11   1      309.13      304.95     12.16 o 
  -6  11   1      359.85      350.11      9.62 o 
  -5  11   1       13.70       17.59      3.10 o 
  -4  11   1       53.31       59.91      3.52 o 
  -3  11   1      342.75      288.23      5.98 o 
  -2  11   1      379.44      412.18      7.91 o 
  -1  11   1        0.25       -1.49      0.99 o 
   0  11   1      862.18      903.15     11.62 o 
   1  11   1       46.64       34.90      1.83 o 
   2  11   1     1256.60     1346.32     16.53 o 
   3  11   1      364.76      305.33      6.09 o 
   4  11   1        3.96        4.98      2.30 o 
   5  11   1       21.84       22.72      2.54 o 
   6  11   1       27.50       22.25      3.71 o 
   7  11   1      195.30      185.76     12.97 o 
   8  11   1        5.74       12.70      5.33 o 
   9  11   1       37.89       44.54      7.13 o 
  10  11   1       28.98       40.30     11.23 o 
 -10  12   1        7.20       12.58      6.47 o 
  -9  12   1       36.49       45.03      7.58 o 
  -8  12   1      124.20      137.76      9.60 o 
  -7  12   1       31.63       37.25      5.35 o 
  -6  12   1       76.68       80.32      5.33 o 
  -5  12   1       52.70       54.26      4.83 o 
  -4  12   1        4.71        7.95      2.74 o 
  -3  12   1      393.56      452.13      8.03 o 
  -2  12   1      514.91      546.43      9.74 o 
  -1  12   1     3081.93     3188.94     38.70 o 
   0  12   1     4920.89     5031.11     56.06 o 
   1  12   1       38.17       44.53      2.03 o 
   2  12   1     1308.47     1417.61     17.46 o 
   3  12   1       85.23       87.14      3.66 o 
   4  12   1       44.50       61.95      4.48 o 
   5  12   1      145.32      156.44      5.88 o 
   6  12   1      896.40      890.19     21.89 o 
   7  12   1        9.04        2.02      4.03 o 
   8  12   1       12.78        9.94      4.46 o 
   9  12   1       12.90       29.83      6.38 o 
  10  12   1        0.95        0.12      6.72 o 
 -10  13   1       32.91       36.05      9.56 o 
  -9  13   1        0.04        6.40      5.46 o 
  -8  13   1       72.80       62.45      8.89 o 
  -7  13   1       16.01       15.22      4.57 o 
  -6  13   1      111.67       96.91      6.81 o 
  -5  13   1        0.18       -1.42      3.11 o 
  -4  13   1     1391.90     1373.15     21.13 o 
  -3  13   1      645.76      634.19     11.49 o 
  -2  13   1      194.98      222.53      5.19 o 
  -1  13   1        7.50        4.70      1.35 o 
   0  13   1      109.63      105.12      4.64 o 
   1  13   1      397.17      379.63      5.70 o 
   2  13   1      332.37      394.14      7.03 o 
   3  13   1      361.50      323.41      7.80 o 
   4  13   1      385.10      361.03      7.78 o 
   5  13   1        0.26       -0.79      2.44 o 
   6  13   1      202.19      209.09      9.43 o 
   7  13   1       60.72       57.69      6.46 o 
   8  13   1       40.62       31.45      6.22 o 
   9  13   1      108.44      112.32      9.80 o 
  10  13   1        0.65        8.04      9.13 o 
 -10  14   1        1.08        0.65     10.99 o 
  -9  14   1        0.17       -6.75      6.36 o 
  -8  14   1        0.85       -1.24      4.18 o 
  -7  14   1       60.83       65.03      7.27 o 
  -6  14   1       39.38       33.20      5.07 o 
  -5  14   1       28.35       20.57      4.39 o 
  -4  14   1       15.91       13.24      3.13 o 
  -3  14   1        0.96        2.99      2.37 o 
  -2  14   1      351.67      380.19      7.36 o 
  -1  14   1       57.69       68.21      4.92 o 
   0  14   1       25.02       20.31      1.95 o 
   1  14   1       25.07       34.45      2.69 o 
   2  14   1       15.44       12.00      1.69 o 
   3  14   1       10.78       11.09      2.01 o 
   4  14   1      124.92      135.67      4.40 o 
   5  14   1       76.10       89.08      4.98 o 
   6  14   1       47.93       50.30      5.93 o 
   7  14   1       36.16       44.31      8.99 o 
   8  14   1       14.33       11.30      5.31 o 
   9  14   1       38.88       40.70      7.30 o 
 -10  15   1       15.74       17.23      9.53 o 
  -9  15   1        0.45       10.88     10.54 o 
  -8  15   1        2.27        0.38      5.16 o 
  -7  15   1       22.52       22.09      6.12 o 
  -6  15   1       70.55       69.71      6.24 o 
  -5  15   1       55.20       49.81      4.22 o 
  -4  15   1      328.61      319.53      8.14 o 
  -3  15   1     1813.18     1781.86     25.91 o 
  -2  15   1       36.53       45.87      2.88 o 
  -1  15   1       85.30       93.13      4.67 o 
   0  15   1      135.60      189.78      4.77 o 
   1  15   1      181.94      195.80      4.38 o 
   2  15   1      958.98      900.47     12.50 o 
   3  15   1     1297.69     1244.09     21.24 o 
   4  15   1     1127.81     1088.18     21.91 o 
   5  15   1      208.04      195.91      8.86 o 
   6  15   1        0.28        5.85      5.85 o 
   7  15   1        1.23       -2.30      3.73 o 
   8  15   1       18.01       12.02      5.28 o 
   9  15   1       49.40       73.56      8.66 o 
  -9  16   1        0.17        1.87      7.02 o 
  -8  16   1       22.27       20.09      6.34 o 
  -7  16   1      380.98      335.71     18.09 o 
  -6  16   1       68.62       76.26      6.40 o 
  -5  16   1       17.13       14.52      4.10 o 
  -4  16   1       22.79       22.79      3.46 o 
  -3  16   1      709.69      704.95     12.84 o 
  -2  16   1       35.17       47.30      3.07 o 
  -1  16   1       65.72       60.80      4.04 o 
   0  16   1      133.06      152.78      4.36 o 
   1  16   1       35.85       51.22      2.55 o 
   2  16   1       18.34       24.83      1.84 o 
   3  16   1      162.90      160.92      5.05 o 
   4  16   1       11.84        7.44      3.26 o 
   5  16   1       42.04       43.92      6.38 o 
   6  16   1      500.16      426.11     17.01 o 
   7  16   1      133.20      131.73     13.31 o 
   8  16   1        0.00        5.82      4.69 o 
   9  16   1        5.56        8.47      5.72 o 
  -9  17   1       29.83       31.69      7.62 o 
  -8  17   1        7.82        9.35      5.78 o 
  -7  17   1        3.35        2.87      3.94 o 
  -6  17   1      230.20      240.58     10.09 o 
  -5  17   1      451.06      422.72     13.44 o 
  -4  17   1      102.73      104.30      5.19 o 
  -3  17   1     1609.60     1569.76     25.70 o 
  -2  17   1       65.23       51.29      3.27 o 
  -1  17   1        5.63        4.18      1.93 o 
   0  17   1       80.34       89.36      3.63 o 
   1  17   1      333.26      335.77      6.38 o 
   2  17   1      814.20      788.74     11.38 o 
   3  17   1      364.38      326.10      8.67 o 
   4  17   1      126.49      135.42      6.61 o 
   5  17   1       18.30       22.71      4.81 o 
   6  17   1       11.95       11.14      4.42 o 
   7  17   1        9.76       11.70      5.27 o 
   8  17   1       14.90       14.69      5.91 o 
   9  17   1        1.50        0.52      5.04 o 
  -9  18   1       26.24       32.96      7.74 o 
  -8  18   1        5.74        1.77      5.58 o 
  -7  18   1        2.09       -0.10      3.86 o 
  -6  18   1        2.76       -2.27      4.67 o 
  -5  18   1      218.17      231.72      8.34 o 
  -4  18   1        0.86        2.29      3.03 o 
  -3  18   1        2.85        4.56      2.77 o 
  -2  18   1      136.16      159.16      5.61 o 
  -1  18   1     1101.05     1077.20     26.84 o 
   0  18   1      318.90      302.00     11.04 o 
   1  18   1       54.77       54.54      3.15 o 
   2  18   1      196.13      190.69      5.24 o 
   3  18   1        0.11       -0.86      2.55 o 
   4  18   1       14.64       19.74      3.81 o 
   5  18   1        5.48        6.24      3.83 o 
   6  18   1       59.66       59.61      6.59 o 
   7  18   1      277.63      220.95     12.40 o 
   8  18   1        1.47        4.24      4.97 o 
   9  18   1       24.69       23.39      8.55 o 
  -9  19   1       71.63       86.18     13.32 o 
  -8  19   1       30.45       27.08      7.49 o 
  -7  19   1        3.39        1.55      4.33 o 
  -6  19   1       10.56        5.41      4.17 o 
  -5  19   1      193.82      182.85     10.12 o 
  -4  19   1       60.55       67.26      5.10 o 
  -3  19   1      116.98      111.98      5.49 o 
  -2  19   1       43.89       56.59      3.94 o 
  -1  19   1       37.04       38.99      4.46 o 
   0  19   1       34.01       41.27      3.14 o 
   1  19   1      511.77      496.83      9.16 o 
   2  19   1      264.60      274.88      7.60 o 
   3  19   1        9.43       10.09      3.39 o 
   4  19   1      115.81      108.46      6.36 o 
   5  19   1      255.73      246.43     10.41 o 
   6  19   1        0.16        0.58      5.02 o 
   7  19   1       46.08       40.42      7.06 o 
   8  19   1       32.37       38.71      7.27 o 
   9  19   1        6.61        9.66      7.32 o 
  -9  20   1       53.38       39.11     11.51 o 
  -8  20   1       40.78       53.75      8.99 o 
  -7  20   1      261.25      275.89     14.32 o 
  -6  20   1       15.08       11.12      4.92 o 
  -5  20   1      154.03      155.72     11.28 o 
  -4  20   1       36.02       42.55      4.76 o 
  -3  20   1      446.85      398.82     11.19 o 
  -2  20   1      128.03      119.24      5.26 o 
  -1  20   1     2052.53     2055.68     32.02 o 
   0  20   1      463.98      430.59     10.30 o 
   1  20   1      219.90      215.27      5.95 o 
   2  20   1        0.95        3.26      2.33 o 
   3  20   1       68.94       70.72      5.24 o 
   4  20   1       43.82       55.23      5.15 o 
   5  20   1        2.59        0.03      3.73 o 
   6  20   1       78.68       62.41      7.57 o 
   7  20   1        6.90        7.22      5.10 o 
   8  20   1        0.06       10.77      5.78 o 
  -8  21   1        0.94        0.36      5.77 o 
  -7  21   1        3.91        6.11      5.80 o 
  -6  21   1       11.38        7.10      5.03 o 
  -5  21   1        3.02        5.87      6.07 o 
  -4  21   1        1.64        1.40      3.64 o 
  -3  21   1      175.62      168.08      7.44 o 
  -2  21   1        0.00       -0.17      2.49 o 
  -1  21   1      276.55      267.06      7.57 o 
   0  21   1       12.59       14.07      3.06 o 
   1  21   1       36.61       32.32      3.58 o 
   2  21   1      516.42      513.01     12.41 o 
   3  21   1       40.20       37.65      4.46 o 
   4  21   1       25.85       24.45      4.31 o 
   5  21   1       13.19        8.31      4.74 o 
   6  21   1       20.06       28.11      6.16 o 
   7  21   1        5.12        7.24      5.25 o 
   8  21   1        5.52       13.25      6.16 o 
  -8  22   1       84.17       89.64     10.59 o 
  -7  22   1       13.73        7.70      8.50 o 
  -6  22   1      178.50      180.04     13.89 o 
  -5  22   1       13.07       17.06      5.39 o 
  -4  22   1        2.40        1.63      3.90 o 
  -3  22   1       66.34       56.77      5.60 o 
  -2  22   1       52.20       57.84      4.18 o 
  -1  22   1       11.55       10.70      2.81 o 
   0  22   1      431.49      423.18     14.14 o 
   1  22   1        9.56        6.74      2.94 o 
   2  22   1       16.04       18.74      3.76 o 
   3  22   1      123.02      128.05      6.82 o 
   4  22   1      173.38      176.78     11.30 o 
   5  22   1      140.76      150.11     10.35 o 
   6  22   1       99.99       91.48     11.21 o 
   7  22   1        6.29        3.71      5.18 o 
   8  22   1       13.52       28.34     17.20 o 
  -8  23   1        0.66       -8.96      7.09 o 
  -7  23   1        2.11      -10.37      6.91 o 
  -6  23   1       18.51       20.81      6.09 o 
  -5  23   1        5.04        7.63      4.94 o 
  -4  23   1        9.45        3.19      4.26 o 
  -3  23   1       15.04       19.63      3.90 o 
  -2  23   1        1.95        4.54      2.76 o 
  -1  23   1      525.26      513.18     15.15 o 
   0  23   1      544.50      519.90     14.22 o 
   1  23   1       46.75       53.86      4.63 o 
   2  23   1        1.37       -0.17      2.92 o 
   3  23   1        1.24        4.21      3.88 o 
   4  23   1        2.22        0.57      6.50 o 
   5  23   1        9.24       19.24      5.94 o 
   6  23   1       29.21       29.17      7.32 o 
   7  23   1        0.68        4.36      5.38 o 
  -7  24   1        9.39        7.36     10.28 o 
  -6  24   1       39.22       39.50      7.83 o 
  -5  24   1       21.65       19.68      6.81 o 
  -4  24   1        1.18        7.34      4.37 o 
  -3  24   1        1.62       -2.31      5.58 o 
  -2  24   1        1.39        1.61      2.84 o 
  -1  24   1        2.27        0.00      3.94 o 
   0  24   1      112.84      129.37     10.59 o 
   1  24   1       43.44       48.50      5.25 o 
   2  24   1      210.64      202.60      7.75 o 
   3  24   1        1.39        2.57      3.23 o 
   4  24   1      294.79      284.18     13.29 o 
   5  24   1      131.53      139.83     10.72 o 
   6  24   1       26.10       36.19      7.39 o 
   7  24   1        0.30        8.07      6.09 o 
  -7  25   1        0.20        3.09      6.39 o 
  -6  25   1        2.80        1.56      5.11 o 
  -5  25   1       24.13       26.75      6.53 o 
  -4  25   1        1.67        4.09      4.33 o 
  -3  25   1      170.51      160.96      9.30 o 
  -2  25   1      480.79      442.11     15.75 o 
  -1  25   1      211.73      205.80     13.57 o 
   0  25   1       90.03       94.95      6.05 o 
   1  25   1        1.85        8.37      3.81 o 
   2  25   1       10.50       12.96      3.84 o 
   3  25   1        0.04       -0.28      3.11 o 
   4  25   1       67.44       77.79      8.49 o 
   5  25   1        0.54       13.42      6.01 o 
   6  25   1        0.49        3.88      5.29 o 
   7  25   1        3.33        4.26     13.57 o 
  -7  26   1       25.02       24.43     12.11 o 
  -6  26   1       23.88       32.21     14.16 o 
  -5  26   1        6.15       11.73      5.47 o 
  -4  26   1      114.37      117.48     11.33 o 
  -3  26   1       12.40       18.44      4.79 o 
  -2  26   1       70.67       85.15      6.57 o 
  -1  26   1      403.37      417.57     13.01 o 
   0  26   1      110.19       98.89      6.89 o 
   1  26   1      636.93      641.80     20.53 o 
   2  26   1       88.50       98.69      8.84 o 
   3  26   1       20.83       31.37      8.13 o 
   4  26   1       95.24      112.08     10.01 o 
   5  26   1      195.03      218.89     13.34 o 
   6  26   1        1.55        5.88      7.20 o 
  -6  27   1       14.58       23.68      8.13 o 
  -5  27   1       14.01        4.92      5.19 o 
  -4  27   1        7.90        8.44      9.86 o 
  -3  27   1       68.19       74.24      7.31 o 
  -2  27   1        0.14        3.19      4.02 o 
  -1  27   1      107.89      129.63     10.04 o 
   0  27   1       39.00       39.90      7.64 o 
   1  27   1       50.10       66.53      6.26 o 
   2  27   1       43.18       62.67     10.04 o 
   3  27   1       22.13       15.81      9.51 o 
   4  27   1       11.36        2.34      6.27 o 
   5  27   1        1.25        1.56     13.47 o 
   6  27   1       31.82       32.64      8.03 o 
  -6  28   1        2.87        7.26      9.78 o 
  -5  28   1        1.13       -3.22      7.29 o 
  -4  28   1        6.04        8.03      5.08 o 
  -3  28   1        0.19        9.38      4.94 o 
  -2  28   1       26.75       28.77      7.73 o 
  -1  28   1       60.55       64.41      7.21 o 
   0  28   1       20.78       15.44      7.08 o 
   1  28   1       50.43       50.80      6.27 o 
   2  28   1       52.16       72.94     10.70 o 
   3  28   1        6.61        6.34      6.29 o 
   4  28   1       47.50       35.21      8.95 o 
   5  28   1        4.56       10.94      8.55 o 
  -5  29   1       21.00       29.49     10.77 o 
  -4  29   1       11.33       15.93      5.80 o 
  -3  29   1       48.64       48.25      9.87 o 
  -2  29   1        7.09       10.89      5.65 o 
  -1  29   1       15.21       28.30      7.36 o 
   0  29   1        1.69        3.00      8.97 o 
   1  29   1      158.43      183.21     16.98 o 
   2  29   1      175.84      188.34     11.43 o 
   3  29   1       59.08       68.84     10.93 o 
   4  29   1       21.57       12.41     11.95 o 
   5  29   1       35.99       57.75     10.94 o 
  -4  30   1        4.74       15.53      6.29 o 
  -3  30   1       11.97        8.00      6.61 o 
  -2  30   1       38.51       23.27     22.52 o 
  -1  30   1        7.47        1.91      6.85 o 
   0  30   1       38.69       31.97     11.08 o 
   1  30   1        0.06       13.37      6.64 o 
   2  30   1        0.37        1.61      6.27 o 
   3  30   1        2.60       10.56      6.64 o 
   4  30   1       10.24       12.98      7.64 o 
  -4  31   1       43.69       29.46     10.01 o 
  -3  31   1       34.14       27.50      9.01 o 
  -2  31   1       30.19       31.71      9.14 o 
  -1  31   1       30.17       33.88      8.20 o 
   0  31   1        1.17        0.46      5.81 o 
   1  31   1       21.57       26.80     10.48 o 
   2  31   1       96.59       94.05     12.58 o 
   3  31   1       26.60       31.67      8.98 o 
  -3  32   1       17.70       11.32      8.14 o 
  -2  32   1       10.49       13.85      7.90 o 
  -1  32   1        1.96        7.00     10.28 o 
   0  32   1       30.56       30.76     10.50 o 
   1  32   1       18.98       22.73      8.86 o 
   2  32   1       21.91       12.46     10.27 o 
  -1  33   1        0.04       -6.37      6.18 o 
   0  33   1       13.02        0.56      6.65 o 
   1  33   1       21.24       19.43      8.97 o 
 -11   0   2       14.70       10.77      7.75 o 
 -10   0   2      169.42      177.76     22.61 o 
  -9   0   2      304.47      319.24     28.85 o 
  -8   0   2      525.14      559.76     23.36 o 
  -7   0   2      139.75      136.96     11.92 o 
  -6   0   2      306.33      336.60     10.62 o 
  -5   0   2      288.64      278.14     10.23 o 
  -4   0   2       19.63       15.90      4.15 o 
  -3   0   2     2684.19     2706.85     48.33 o 
  -2   0   2     1928.45     2018.87     41.65 o 
  -1   0   2      218.11      199.10      7.27 o 
   0   0   2     1960.69     1847.77     31.00 o 
   1   0   2     1507.79     1536.14     32.34 o 
   2   0   2     2455.81     2527.62     44.09 o 
   3   0   2      117.26      124.84      3.94 o 
   4   0   2      230.10      230.23      6.01 o 
   5   0   2       44.14       44.15      3.34 o 
   6   0   2      279.67      248.63     19.08 o 
   7   0   2       54.70       71.60      6.72 o 
   8   0   2       26.81       31.58      6.18 o 
   9   0   2       50.01       44.78     11.68 o 
  10   0   2        3.23       11.59     10.21 o 
 -11   1   2        0.08      -10.05      7.43 o 
 -10   1   2        1.33        0.94      4.13 o 
  -9   1   2        0.58        2.69      3.86 o 
  -8   1   2        6.82        6.68      4.11 o 
  -7   1   2        8.77        4.82      5.08 o 
  -6   1   2       48.56       45.92      4.65 o 
  -5   1   2       80.49       98.73      4.47 o 
  -4   1   2       64.20       74.49      4.57 o 
  -3   1   2      102.56      120.98      4.43 o 
  -2   1   2       59.49       59.74      3.34 o 
  -1   1   2     4683.53     4577.10     58.35 o 
   0   1   2     3110.36     3128.42     35.62 o 
   1   1   2      111.37      113.84      2.93 o 
   2   1   2      434.27      468.27      6.78 o 
   3   1   2       48.59       42.21      3.45 o 
   4   1   2      191.04      186.56      3.75 o 
   5   1   2      232.21      216.82      4.77 o 
   6   1   2        4.73        9.02      2.40 o 
   7   1   2       50.71       50.54      4.49 o 
   8   1   2        0.15        0.48      2.86 o 
   9   1   2       14.51       12.80      4.72 o 
  10   1   2        9.38       22.20      7.97 o 
 -11   2   2       13.71       -2.78      8.82 o 
 -10   2   2        5.83        9.42      4.43 o 
  -9   2   2       26.62       20.70      4.56 o 
  -8   2   2       33.56       34.46      5.96 o 
  -7   2   2       59.87       57.80      5.45 o 
  -6   2   2       85.50      106.48      4.56 o 
  -5   2   2       83.59      100.22      4.35 o 
  -4   2   2       47.71       61.29      4.24 o 
  -3   2   2     1988.94     2020.94     27.92 o 
  -2   2   2     3495.34     3592.96     44.23 o 
  -1   2   2        6.46        4.08      1.92 o 
   0   2   2     2060.98     2046.86     24.09 o 
   1   2   2      123.77      122.28      3.32 o 
   2   2   2      390.97      407.05      6.10 o 
   3   2   2      643.96      657.64      9.05 o 
   4   2   2      863.14      871.64     11.74 o 
   5   2   2      357.79      330.97      6.04 o 
   6   2   2      390.67      391.62      9.23 o 
   7   2   2      172.21      171.36      7.36 o 
   8   2   2       27.08       26.91      4.98 o 
   9   2   2        9.79        8.61      4.67 o 
  10   2   2        0.01       13.04      7.11 o 
 -11   3   2        0.91       -1.28      5.11 o 
 -10   3   2        3.82        1.27      4.28 o 
  -9   3   2        0.32       -5.26      3.51 o 
  -8   3   2        7.12        3.31      4.54 o 
  -7   3   2       38.86       39.95      4.93 o 
  -6   3   2      130.65      140.53      5.39 o 
  -5   3   2      856.25      861.92     14.17 o 
  -4   3   2      722.74      693.35     12.12 o 
  -3   3   2       30.33       32.71      2.99 o 
  -2   3   2      640.33      667.14     11.38 o 
  -1   3   2      311.28      270.93      5.53 o 
   0   3   2      146.75      145.55      3.48 o 
   1   3   2       20.67       19.97      1.72 o 
   2   3   2       23.81       38.38      1.90 o 
   3   3   2     5604.97     5634.05     62.85 o 
   4   3   2     1757.75     1647.74     20.21 o 
   5   3   2        0.00        0.59      1.73 o 
   6   3   2        7.87       20.98      4.40 o 
   7   3   2       16.52       13.22      3.46 o 
   8   3   2        5.23        8.80      4.40 o 
   9   3   2        2.26        8.36      7.52 o 
  10   3   2       13.92       21.51      8.17 o 
 -11   4   2       17.16        4.05      8.97 o 
 -10   4   2       74.98       58.47      7.25 o 
  -9   4   2        5.95       -0.85      3.78 o 
  -8   4   2        0.01       -4.47      3.76 o 
  -7   4   2      292.70      280.99     10.95 o 
  -6   4   2        0.37        0.22      3.11 o 
  -5   4   2      810.89      908.64     19.74 o 
  -4   4   2      110.56      124.97      4.92 o 
  -3   4   2     1392.31     1383.98     19.13 o 
  -2   4   2      408.08      491.65      8.72 o 
  -1   4   2     4100.84     4004.01     44.60 o 
   0   4   2      694.49      765.61     11.34 o 
   1   4   2      795.38      837.69     12.04 o 
   2   4   2      163.34      164.38      3.63 o 
   3   4   2     1013.52     1014.23     12.99 o 
   4   4   2     3662.01     3576.42     43.45 o 
   5   4   2      457.38      395.87      9.11 o 
   6   4   2        2.79        9.44      2.53 o 
   7   4   2      185.39      162.54      6.10 o 
   8   4   2       95.67       79.84      6.72 o 
   9   4   2        7.25       10.70      4.87 o 
  10   4   2        1.65       11.19      9.63 o 
 -11   5   2       10.05        2.14      6.05 o 
 -10   5   2        3.10       -4.82      5.43 o 
  -9   5   2       49.80       41.46      7.89 o 
  -8   5   2       49.61       43.27      5.23 o 
  -7   5   2       51.75       63.64      6.35 o 
  -6   5   2      707.53      755.55     13.75 o 
  -5   5   2      973.76      971.75     15.53 o 
  -4   5   2     2056.06     1946.84     27.49 o 
  -3   5   2     2561.72     2761.08     36.95 o 
  -2   5   2      133.44      139.25      4.94 o 
  -1   5   2      864.52      967.17     12.06 o 
   0   5   2       35.99       31.26      2.03 o 
   1   5   2      478.07      457.80      7.15 o 
   2   5   2      228.38      229.28      5.01 o 
   3   5   2     2573.94     2442.50     32.61 o 
   4   5   2     1797.06     1750.71     22.60 o 
   5   5   2      122.81      125.44      4.04 o 
   6   5   2      356.47      323.86     10.05 o 
   7   5   2      104.74       97.68      5.76 o 
   8   5   2        0.65        1.11      4.53 o 
   9   5   2        0.86        6.18      4.62 o 
  10   5   2        4.85        6.92      5.60 o 
 -11   6   2        2.89      -10.02     12.81 o 
 -10   6   2       38.22       35.07     10.01 o 
  -9   6   2        9.87        7.63      4.33 o 
  -8   6   2      183.56      165.36     14.41 o 
  -7   6   2       13.53       16.58      4.13 o 
  -6   6   2      216.87      233.44      7.19 o 
  -5   6   2      136.44      141.35      5.84 o 
  -4   6   2       30.91       34.86      3.28 o 
  -3   6   2      147.07      170.61      5.40 o 
  -2   6   2      567.10      527.29      9.13 o 
  -1   6   2     3028.23     3163.54     32.68 o 
   0   6   2     2799.93     2696.76     29.96 o 
   1   6   2      307.60      286.11      4.89 o 
   2   6   2      149.90      150.74      3.69 o 
   3   6   2      178.56      157.40      4.75 o 
   4   6   2     2412.63     2353.71     34.39 o 
   5   6   2       85.58       93.55      3.66 o 
   6   6   2      135.47      130.17      6.04 o 
   7   6   2        1.40        4.63      3.42 o 
   8   6   2        0.09       10.83      3.97 o 
   9   6   2        0.00        6.90      5.13 o 
  10   6   2        2.21        5.71      5.02 o 
 -11   7   2       30.37       16.39     10.13 o 
 -10   7   2       20.21       15.99      7.45 o 
  -9   7   2       13.02        4.58      4.85 o 
  -8   7   2      225.84      199.04      9.68 o 
  -7   7   2       46.07       46.88      5.02 o 
  -6   7   2      405.30      426.40     10.02 o 
  -5   7   2      601.86      580.17     11.21 o 
  -4   7   2        2.33        1.15      2.39 o 
  -3   7   2     1403.16     1486.70     20.37 o 
  -2   7   2       11.03       17.55      2.13 o 
  -1   7   2     1377.96     1372.01     15.44 o 
   0   7   2       33.62       38.53      2.03 o 
   1   7   2      200.30      176.74      3.54 o 
   2   7   2     2486.80     2516.83     31.45 o 
   3   7   2      567.24      669.24     11.43 o 
   4   7   2       31.29       43.66      3.00 o 
   5   7   2        0.01        3.29      2.10 o 
   6   7   2     2163.92     1995.63     48.05 o 
   7   7   2       81.54       73.80      8.47 o 
   8   7   2       40.50       44.98      5.84 o 
   9   7   2       59.44       71.91     13.86 o 
  10   7   2        1.43       13.84      5.53 o 
 -10   8   2        1.20        0.90      5.25 o 
  -9   8   2       21.48       14.85      5.67 o 
  -8   8   2        1.65        0.94      3.12 o 
  -7   8   2       12.72        3.59      2.58 o 
  -6   8   2        4.43        2.71      2.78 o 
  -5   8   2      853.02      937.76     17.87 o 
  -4   8   2      305.69      347.64      8.66 o 
  -3   8   2        0.02        0.41      1.98 o 
  -2   8   2       36.40       35.93      2.35 o 
  -1   8   2     4144.55     4503.78     47.27 o 
   0   8   2      569.77      627.22     10.20 o 
   1   8   2        6.01        3.89      1.17 o 
   2   8   2      885.44      923.09     12.92 o 
   3   8   2        0.02       -1.15      1.25 o 
   4   8   2      108.47      115.69      4.35 o 
   5   8   2      102.11       99.67      4.47 o 
   6   8   2       21.01       21.05      3.79 o 
   7   8   2       48.78       46.96      4.82 o 
   8   8   2       22.44       18.11      6.73 o 
   9   8   2       25.61       28.12      6.09 o 
  10   8   2        6.85        3.61      7.40 o 
 -10   9   2       12.83       16.17      6.29 o 
  -9   9   2        0.68        0.08      4.79 o 
  -8   9   2      172.39      159.03      9.04 o 
  -7   9   2      167.61      166.11      7.63 o 
  -6   9   2      115.44      119.10      6.28 o 
  -5   9   2      143.40      116.53      6.49 o 
  -4   9   2      342.25      332.98      8.11 o 
  -3   9   2      638.61      769.33     13.22 o 
  -2   9   2      286.18      289.17      5.48 o 
  -1   9   2       11.34        4.75      1.51 o 
   0   9   2     2214.78     2327.82     27.90 o 
   1   9   2     4706.43     4581.09     44.86 o 
   2   9   2     1970.89     1984.66     23.84 o 
   3   9   2      103.43      104.45      4.82 o 
   4   9   2      294.18      271.49      5.82 o 
   5   9   2      138.47      136.84      6.12 o 
   6   9   2      230.00      210.49      7.76 o 
   7   9   2       45.56       56.63     10.29 o 
   8   9   2       56.10       61.36      5.81 o 
   9   9   2       58.21       79.44      8.09 o 
  10   9   2        0.52       11.21      6.49 o 
 -10  10   2       19.53       14.01      6.37 o 
  -9  10   2        1.88        4.43      4.91 o 
  -8  10   2       30.34       26.35      5.71 o 
  -7  10   2       80.83       71.83      5.91 o 
  -6  10   2      368.59      375.15     10.87 o 
  -5  10   2        0.15        1.52      2.76 o 
  -4  10   2      238.88      235.51      8.03 o 
  -3  10   2        3.28        1.15      1.85 o 
  -2  10   2      587.19      614.24      9.85 o 
  -1  10   2       22.62       35.07      2.10 o 
   0  10   2      148.17      132.44      3.69 o 
   1  10   2     1238.38     1409.69     15.73 o 
   2  10   2        0.22       -0.06      0.94 o 
   3  10   2      234.16      262.15      7.47 o 
   4  10   2      641.58      630.78     13.56 o 
   5  10   2      132.40      130.37      6.22 o 
   6  10   2      374.01      339.89     10.04 o 
   7  10   2       13.75       13.45      3.59 o 
   8  10   2       80.68       76.72      6.01 o 
   9  10   2        3.21       30.45     12.95 o 
  10  10   2        8.67        7.70      7.15 o 
 -10  11   2       12.35       -1.22      6.25 o 
  -9  11   2       17.71       13.56      6.07 o 
  -8  11   2        0.02       -1.41      4.38 o 
  -7  11   2       25.87       21.25      4.50 o 
  -6  11   2      215.57      211.16      8.55 o 
  -5  11   2      255.31      281.18      7.49 o 
  -4  11   2      222.74      215.65      6.24 o 
  -3  11   2       90.53      101.25      4.96 o 
  -2  11   2     1905.42     1948.09     25.56 o 
  -1  11   2      919.28     1074.80     13.95 o 
   0  11   2      108.21      115.09      3.77 o 
   1  11   2     1445.46     1385.04     16.46 o 
   2  11   2      348.32      347.85      6.57 o 
   3  11   2        9.83       10.94      2.10 o 
   4  11   2      128.38      122.81      5.83 o 
   5  11   2       10.21       16.61      3.43 o 
   6  11   2        5.83        3.50      3.02 o 
   7  11   2      187.09      180.83      8.11 o 
   8  11   2       39.45       58.56      6.76 o 
   9  11   2       22.62       32.17      8.27 o 
  10  11   2       10.06       22.88      8.35 o 
 -10  12   2        4.72        6.68     12.51 o 
  -9  12   2       12.54        6.05      5.51 o 
  -8  12   2      133.10      141.38     12.91 o 
  -7  12   2       69.66       63.81      5.75 o 
  -6  12   2      372.62      371.80     11.02 o 
  -5  12   2        9.43        7.11      3.71 o 
  -4  12   2        2.26       -0.25      2.31 o 
  -3  12   2       12.40        7.93      2.77 o 
  -2  12   2       30.94       32.90      1.95 o 
  -1  12   2      219.45      178.93      4.33 o 
   0  12   2      221.62      224.76      5.22 o 
   1  12   2      256.68      234.87      4.21 o 
   2  12   2      409.32      414.78      7.47 o 
   3  12   2      301.62      294.89      6.55 o 
   4  12   2      494.77      487.78     12.08 o 
   5  12   2       56.12       45.63      4.50 o 
   6  12   2       85.58       89.00      5.84 o 
   7  12   2        0.72        5.93      3.80 o 
   8  12   2       41.52       31.04      6.64 o 
   9  12   2        0.30        3.20      7.48 o 
 -10  13   2        0.42       -3.72     12.28 o 
  -9  13   2        6.21       14.92      6.24 o 
  -8  13   2       39.03       39.82      6.63 o 
  -7  13   2        2.74        7.37      4.62 o 
  -6  13   2      216.41      208.55      8.86 o 
  -5  13   2      461.49      458.50     13.05 o 
  -4  13   2       26.10       38.21      3.45 o 
  -3  13   2       13.37       13.49      2.57 o 
  -2  13   2       70.03       65.20      3.23 o 
  -1  13   2      502.93      585.65      9.41 o 
   0  13   2       43.44       28.98      1.96 o 
   1  13   2       15.56       17.00      1.69 o 
   2  13   2      155.84      134.83      3.63 o 
   3  13   2        1.92        3.28      2.02 o 
   4  13   2        7.65       11.26      3.17 o 
   5  13   2      265.56      261.82      9.89 o 
   6  13   2        0.05       -0.26      2.88 o 
   7  13   2        1.21        8.14      4.17 o 
   8  13   2        2.47        6.86      4.87 o 
   9  13   2        4.78        2.21      6.49 o 
 -10  14   2        2.44       -3.43      8.59 o 
  -9  14   2       51.15       50.47      7.40 o 
  -8  14   2      186.33      170.12     10.50 o 
  -7  14   2      116.83      124.77     12.39 o 
  -6  14   2       96.69      102.15      9.99 o 
  -5  14   2       74.62       79.06      5.71 o 
  -4  14   2      307.93      308.29      8.39 o 
  -3  14   2      149.43      125.91      5.32 o 
  -2  14   2      598.98      632.73     10.90 o 
  -1  14   2      227.64      215.25      5.09 o 
   0  14   2      186.71      187.07      4.21 o 
   1  14   2     1441.17     1370.76     16.56 o 
   2  14   2      270.26      303.43      5.44 o 
   3  14   2      216.32      199.09      6.15 o 
   4  14   2      266.48      247.71      8.19 o 
   5  14   2      645.39      625.46     19.06 o 
   6  14   2        6.68        7.68      3.95 o 
   7  14   2       87.78       89.76     10.42 o 
   8  14   2       60.09       69.64      8.09 o 
   9  14   2        9.70       17.75      6.23 o 
 -10  15   2       10.53       -4.84      9.83 o 
  -9  15   2        4.37       -2.51      5.08 o 
  -8  15   2        0.42        7.24      5.69 o 
  -7  15   2        0.02        5.54      4.85 o 
  -6  15   2       16.88       15.39      5.23 o 
  -5  15   2      284.86      296.95      9.52 o 
  -4  15   2        1.86        5.63      3.40 o 
  -3  15   2        4.00        2.90      2.87 o 
  -2  15   2       32.83       32.47      3.04 o 
  -1  15   2       23.25       22.69      2.18 o 
   0  15   2        5.30        7.14      1.75 o 
   1  15   2       99.76      115.00      3.72 o 
   2  15   2       16.08       15.27      1.92 o 
   3  15   2      131.07      144.12      5.60 o 
   4  15   2       88.27      101.00      5.77 o 
   5  15   2        0.00        8.54      3.29 o 
   6  15   2        3.32        2.23      3.73 o 
   7  15   2        1.96        2.50      3.81 o 
   8  15   2       49.56       48.06     10.00 o 
   9  15   2       39.90       26.64      6.94 o 
  -9  16   2       18.65       14.16      7.82 o 
  -8  16   2       57.20       57.94      8.43 o 
  -7  16   2      207.30      225.95     21.72 o 
  -6  16   2        2.36       -1.04      3.67 o 
  -5  16   2        2.46        3.05      3.51 o 
  -4  16   2      323.87      312.80      9.55 o 
  -3  16   2      293.52      259.60      7.41 o 
  -2  16   2      175.89      180.76      5.59 o 
  -1  16   2      796.66      777.36     11.25 o 
   0  16   2      135.78      143.55      4.15 o 
   1  16   2      798.55      785.33     10.76 o 
   2  16   2       80.90       84.02      3.50 o 
   3  16   2      522.66      522.47     11.15 o 
   4  16   2      491.53      488.22     15.02 o 
   5  16   2       98.08       92.00      6.96 o 
   6  16   2       99.76       95.06      7.56 o 
   7  16   2        0.93        0.98      4.37 o 
   8  16   2       23.39       16.61     10.49 o 
   9  16   2       17.64       18.19      8.25 o 
  -9  17   2        0.77        6.34      6.61 o 
  -8  17   2       68.54       81.40     13.35 o 
  -7  17   2      130.87      125.64     10.44 o 
  -6  17   2      103.23      119.55      7.91 o 
  -5  17   2        0.02       -2.69      3.32 o 
  -4  17   2      137.40      138.27      6.79 o 
  -3  17   2       21.79       25.87      3.85 o 
  -2  17   2       11.65        8.16      2.77 o 
  -1  17   2      281.58      267.65      6.77 o 
   0  17   2      113.00      112.60      4.00 o 
   1  17   2      391.37      426.97      7.07 o 
   2  17   2        0.02        4.89      2.25 o 
   3  17   2        2.01        4.07      2.67 o 
   4  17   2       36.68       31.98      4.89 o 
   5  17   2       10.77        9.47      4.28 o 
   6  17   2      371.26      355.95     15.50 o 
   7  17   2       38.73       31.20      8.96 o 
   8  17   2       17.75       18.92      6.12 o 
   9  17   2        0.09        9.57      7.33 o 
  -9  18   2        6.04       28.09     13.70 o 
  -8  18   2      235.31      239.75     14.36 o 
  -7  18   2       25.55       29.71      6.81 o 
  -6  18   2      241.26      254.90     12.55 o 
  -5  18   2      239.60      220.22     10.60 o 
  -4  18   2       55.42       60.68      5.11 o 
  -3  18   2       16.99        6.76      3.51 o 
  -2  18   2      494.53      484.76     11.52 o 
  -1  18   2      346.47      329.43      7.70 o 
   0  18   2      554.93      561.52      9.37 o 
   1  18   2       48.58       49.88      3.87 o 
   2  18   2      276.34      265.39      7.55 o 
   3  18   2      142.48      154.20      7.04 o 
   4  18   2      578.77      526.06     15.27 o 
   5  18   2        4.64        2.76      3.97 o 
   6  18   2       14.23       12.70      4.99 o 
   7  18   2        5.77        7.05      6.00 o 
   8  18   2        1.16        9.07      5.91 o 
  -9  19   2        2.59       -1.73      9.60 o 
  -8  19   2       17.21       17.14      6.70 o 
  -7  19   2       57.40       64.57      8.55 o 
  -6  19   2       42.37       57.32      7.34 o 
  -5  19   2       67.11       74.93      6.28 o 
  -4  19   2      160.17      151.07      7.16 o 
  -3  19   2      445.31      446.03     11.34 o 
  -2  19   2        6.62       10.83      3.17 o 
  -1  19   2      332.02      345.60      8.88 o 
   0  19   2       82.06       82.99      3.71 o 
   1  19   2      789.75      752.69     13.46 o 
   2  19   2      187.28      160.99      5.93 o 
   3  19   2        6.30        3.74      3.61 o 
   4  19   2        7.33       11.19      4.04 o 
   5  19   2        0.78        6.25      5.28 o 
   6  19   2        8.61       10.50      6.04 o 
   7  19   2        0.13       11.26      5.29 o 
   8  19   2       83.05       83.96     13.65 o 
  -9  20   2        2.38       -2.31      9.31 o 
  -8  20   2        8.02        6.31      6.00 o 
  -7  20   2        0.42        4.31      5.27 o 
  -6  20   2        3.22        0.88      4.59 o 
  -5  20   2      135.22      134.99      8.03 o 
  -4  20   2       13.78       12.59      3.93 o 
  -3  20   2      231.81      210.30      7.88 o 
  -2  20   2        0.07        1.00      2.63 o 
  -1  20   2      454.42      416.60      9.94 o 
   0  20   2       27.85       21.35      3.14 o 
   1  20   2      108.62       96.84      5.57 o 
   2  20   2       23.41       11.77      2.86 o 
   3  20   2      125.63      125.68      7.59 o 
   4  20   2       24.99       36.35      5.45 o 
   5  20   2      156.62      147.13     10.29 o 
   6  20   2        1.24        9.48      5.06 o 
   7  20   2       25.42       20.30      6.13 o 
   8  20   2        0.15        6.20     13.29 o 
  -8  21   2       16.93       22.61      8.65 o 
  -7  21   2       68.75       70.62     14.56 o 
  -6  21   2      129.61      127.14     10.48 o 
  -5  21   2       19.04       18.94      5.50 o 
  -4  21   2        0.34       -0.47      3.46 o 
  -3  21   2      523.91      478.85     12.06 o 
  -2  21   2       99.23       97.97      6.04 o 
  -1  21   2      145.50      136.91      8.39 o 
   0  21   2       20.34       16.48      3.61 o 
   1  21   2     1747.22     1599.33     30.02 o 
   2  21   2      455.94      454.99     11.07 o 
   3  21   2       53.01       53.04      5.78 o 
   4  21   2       74.27       70.12      6.64 o 
   5  21   2       36.86       35.01      6.58 o 
   6  21   2       69.98       69.21      9.39 o 
   7  21   2      100.28      101.06      9.96 o 
   8  21   2       19.81       21.49      8.68 o 
  -8  22   2       23.00        2.53      7.94 o 
  -7  22   2        4.94       -3.15      5.63 o 
  -6  22   2        5.88        5.63      5.42 o 
  -5  22   2       19.42       20.24      6.22 o 
  -4  22   2       14.99       17.31      4.30 o 
  -3  22   2       32.40       28.68      5.88 o 
  -2  22   2        1.04        2.18      4.05 o 
  -1  22   2      439.53      401.36     10.79 o 
   0  22   2      180.46      150.69      7.13 o 
   1  22   2        1.78        7.54      4.22 o 
   2  22   2       11.54       12.86      3.41 o 
   3  22   2       21.57       25.22      4.95 o 
   4  22   2       13.63       10.75      6.15 o 
   5  22   2       14.47       27.45      6.32 o 
   6  22   2        8.97       10.10      5.58 o 
   7  22   2       17.51       21.57      6.66 o 
  -8  23   2       10.72        8.65      9.92 o 
  -7  23   2        3.26        6.67      5.92 o 
  -6  23   2      147.97      145.23     11.46 o 
  -5  23   2       51.90       53.68      7.75 o 
  -4  23   2      290.79      292.65     10.87 o 
  -3  23   2       32.31       32.27      4.65 o 
  -2  23   2       58.00       44.48      5.63 o 
  -1  23   2        7.31        8.65      3.12 o 
   0  23   2        3.28        3.61      3.30 o 
   1  23   2      141.20      149.57      9.25 o 
   2  23   2       14.31       21.23      3.75 o 
   3  23   2      165.21      171.20      9.24 o 
   4  23   2      141.47      139.61     10.23 o 
   5  23   2       33.10       27.17      6.51 o 
   6  23   2       27.30       48.14      7.86 o 
   7  23   2       25.08       22.20      8.32 o 
  -7  24   2       15.81       19.32      6.93 o 
  -6  24   2        2.86       13.74      5.81 o 
  -5  24   2       12.14       12.97      5.93 o 
  -4  24   2        7.71       18.05      5.12 o 
  -3  24   2       17.34       22.14      4.22 o 
  -2  24   2       59.88       63.10      7.53 o 
  -1  24   2      453.11      382.57     12.04 o 
   0  24   2       69.13       77.78      6.42 o 
   1  24   2       27.74       28.55      4.64 o 
   2  24   2        0.15        3.52      3.39 o 
   3  24   2      156.94      147.88     10.03 o 
   4  24   2        2.91        9.72      5.22 o 
   5  24   2       27.42       29.28      6.94 o 
   6  24   2        9.96       19.46      6.56 o 
   7  24   2        0.48        4.15     12.85 o 
  -7  25   2        4.65        5.50      5.79 o 
  -6  25   2       25.51       27.90      7.07 o 
  -5  25   2       72.55       75.87     13.28 o 
  -4  25   2      109.33      105.87      8.92 o 
  -3  25   2        0.64        0.96      3.23 o 
  -2  25   2        0.01       -5.42      3.61 o 
  -1  25   2        1.34       -0.29      5.20 o 
   0  25   2        0.51        6.30      4.27 o 
   1  25   2       25.26       24.17      5.43 o 
   2  25   2        7.85       15.28      6.77 o 
   3  25   2      117.25      108.92     32.33 o 
   4  25   2       76.59       77.86     13.59 o 
   5  25   2        9.03       15.76      6.07 o 
   6  25   2       86.24       84.62      9.86 o 
  -6  26   2        3.51       -0.46      5.36 o 
  -5  26   2        1.14        2.10      4.92 o 
  -4  26   2        1.82       12.38      5.42 o 
  -3  26   2        0.23       -0.54      3.36 o 
  -2  26   2        0.15        1.74      5.93 o 
  -1  26   2       59.57       61.49      6.83 o 
   0  26   2        3.08        5.66      3.84 o 
   1  26   2      127.90      122.97      7.96 o 
   2  26   2        7.67        9.64      4.95 o 
   3  26   2       47.06       40.45      9.20 o 
   4  26   2       29.18       35.73     12.01 o 
   5  26   2        8.90       11.86      5.84 o 
   6  26   2       34.24       34.50      9.87 o 
  -6  27   2        7.31        4.94      9.16 o 
  -5  27   2       38.24       32.18      7.24 o 
  -4  27   2       21.18       24.19      7.14 o 
  -3  27   2        0.33       -0.79      4.81 o 
  -2  27   2        0.08        1.88      8.18 o 
  -1  27   2       15.92       -0.94      8.43 o 
   0  27   2       69.25       68.12      6.57 o 
   1  27   2        2.43        0.55      4.26 o 
   2  27   2       75.47       86.88      8.90 o 
   3  27   2      178.64      165.37     20.50 o 
   4  27   2      126.57      121.45     17.62 o 
   5  27   2        3.75       14.56      6.37 o 
  -5  28   2        0.13        4.91      5.62 o 
  -4  28   2        9.23       10.67      8.11 o 
  -3  28   2        9.38        6.27      6.41 o 
  -2  28   2      155.73      166.55     17.71 o 
  -1  28   2       69.84       78.56     10.43 o 
   0  28   2      148.75      173.66     13.06 o 
   1  28   2        9.42       12.54      5.17 o 
   2  28   2        4.80       12.38      5.79 o 
   3  28   2        3.23        2.28      6.68 o 
   4  28   2       31.08       27.32      8.59 o 
   5  28   2       16.10       20.98      8.42 o 
  -5  29   2       21.99       18.78      6.84 o 
  -4  29   2       31.31       25.14     12.63 o 
  -3  29   2        7.59      -10.79     17.90 o 
  -2  29   2        1.01        6.51      7.94 o 
  -1  29   2       41.66       34.23      7.83 o 
   0  29   2       29.99       28.45     13.34 o 
   1  29   2        3.32       16.59      5.59 o 
   2  29   2        7.43        7.21      7.00 o 
   3  29   2       34.97       38.63     10.44 o 
   4  29   2        5.01        5.78      7.14 o 
  -4  30   2        2.13        4.64     10.05 o 
  -3  30   2        6.25       -0.42     17.72 o 
  -2  30   2      102.72      101.26     23.52 o 
  -1  30   2       18.94       23.23      9.66 o 
   0  30   2       42.37       43.62     13.95 o 
   1  30   2       21.63       26.17      8.71 o 
   2  30   2        0.63       -3.95      6.50 o 
   3  30   2        0.12        1.52      6.50 o 
   4  30   2        2.69        4.89      7.49 o 
  -3  31   2        0.00        4.67      6.63 o 
  -2  31   2        2.28        5.18      7.09 o 
  -1  31   2        1.39       10.70      6.62 o 
   0  31   2       15.00       10.13      8.45 o 
   1  31   2       33.22       41.79     32.50 o 
   2  31   2        2.21       -5.14      6.29 o 
   3  31   2       19.12       26.68     12.03 o 
  -2  32   2        0.28        9.41      7.77 o 
  -1  32   2      190.22      178.85     16.37 o 
   0  32   2        7.72        3.79      6.94 o 
   1  32   2       16.08       10.70     11.39 o 
 -11   1   3       19.19       17.51      6.03 o 
 -10   1   3       55.41       34.78      6.45 o 
  -9   1   3        2.21       11.77     12.82 o 
  -8   1   3       75.67       90.90      5.81 o 
  -7   1   3      121.73      128.65      6.57 o 
  -6   1   3      217.04      206.34      7.59 o 
  -5   1   3      116.64      113.62      5.91 o 
  -4   1   3     1505.63     1488.37     24.32 o 
  -3   1   3      886.47      987.96     15.46 o 
  -2   1   3       45.03       57.42      3.64 o 
  -1   1   3     3170.91     3243.81     43.23 o 
   0   1   3     3840.44     3845.57     48.35 o 
   1   1   3     1003.38      937.24     12.88 o 
   2   1   3       19.65        6.34      1.63 o 
   3   1   3      230.49      252.48      5.03 o 
   4   1   3       45.68       44.73      2.68 o 
   5   1   3       28.83       32.15      3.29 o 
   6   1   3       18.04       23.22      3.48 o 
   7   1   3      191.44      189.75      8.59 o 
   8   1   3       52.37       52.52      6.63 o 
   9   1   3       42.20       59.78      9.43 o 
  10   1   3       10.59       14.66      7.69 o 
 -11   2   3        8.21        1.75      5.24 o 
 -10   2   3       41.45       26.86      6.30 o 
  -9   2   3       76.02       70.24     11.27 o 
  -8   2   3      214.91      232.34     10.51 o 
  -7   2   3      427.93      421.52     10.83 o 
  -6   2   3       50.27       73.26      5.37 o 
  -5   2   3        1.26        0.02      3.31 o 
  -4   2   3       83.87       95.26      5.31 o 
  -3   2   3      785.65      853.70     14.71 o 
  -2   2   3       53.68       57.84      3.75 o 
  -1   2   3      999.87      993.96     14.72 o 
   0   2   3        4.35        3.10      1.68 o 
   1   2   3       74.26       94.39      3.20 o 
   2   2   3       12.29       16.66      1.89 o 
   3   2   3        2.10        6.12      1.58 o 
   4   2   3       94.19      106.32      3.66 o 
   5   2   3      139.84      149.43      5.62 o 
   6   2   3      195.94      184.03      7.31 o 
   7   2   3       25.20       29.48      4.41 o 
   8   2   3       10.74       11.17      5.01 o 
   9   2   3        0.00       -0.84      5.85 o 
  10   2   3       15.20       21.18      7.97 o 
 -11   3   3        8.41       11.92      7.05 o 
 -10   3   3        4.11       -5.24      5.61 o 
  -9   3   3        3.36       10.11      7.80 o 
  -8   3   3       10.06        9.91      4.35 o 
  -7   3   3      130.18      135.64      6.50 o 
  -6   3   3       36.72       33.22      4.44 o 
  -5   3   3      294.39      282.14      9.59 o 
  -4   3   3      675.20      706.97     14.02 o 
  -3   3   3     1246.30     1328.49     20.58 o 
  -2   3   3      175.37      195.75      5.99 o 
  -1   3   3       97.89      101.67      3.83 o 
   0   3   3      456.63      437.22      7.71 o 
   1   3   3      234.46      284.73      5.94 o 
   2   3   3      833.65      865.26     12.79 o 
   3   3   3      317.07      259.08      5.88 o 
   4   3   3      314.47      359.14      7.74 o 
   5   3   3       56.25       53.49      3.50 o 
   6   3   3      254.13      241.69      8.24 o 
   7   3   3       15.19       21.63      4.49 o 
   8   3   3       45.84       38.43      6.14 o 
   9   3   3       21.55       20.56     14.36 o 
  10   3   3       10.39       19.70      7.72 o 
 -11   4   3       12.17       11.38      9.52 o 
 -10   4   3        1.11       -1.71      6.25 o 
  -9   4   3        0.42        1.26      6.06 o 
  -8   4   3      166.30      185.11     11.91 o 
  -7   4   3       13.53       10.76      3.92 o 
  -6   4   3       67.87       77.77      7.40 o 
  -5   4   3       34.91       18.05      3.91 o 
  -4   4   3     1449.53     1566.87     23.66 o 
  -3   4   3        4.57       -0.01      2.62 o 
  -2   4   3      634.97      671.10     12.50 o 
  -1   4   3     1587.48     1574.22     19.95 o 
   0   4   3        0.44        0.44      1.59 o 
   1   4   3       61.32       65.65      2.96 o 
   2   4   3        0.30       -0.17      1.48 o 
   3   4   3       38.61       34.29      2.51 o 
   4   4   3       57.68       66.15      3.35 o 
   5   4   3      281.58      286.37      7.27 o 
   6   4   3       36.17       39.15      4.14 o 
   7   4   3        6.57       12.53      4.23 o 
   8   4   3        4.09        4.51      4.07 o 
   9   4   3        5.49       13.71      5.15 o 
  10   4   3        1.71       20.98     14.48 o 
 -10   5   3       23.02       15.20      6.70 o 
  -9   5   3      125.69      111.29     13.42 o 
  -8   5   3      149.19      156.47      7.82 o 
  -7   5   3       34.73       29.85      4.26 o 
  -6   5   3      175.67      169.32     13.19 o 
  -5   5   3      162.78      152.13      8.06 o 
  -4   5   3       81.65       84.01      4.66 o 
  -3   5   3      674.53      705.83     12.84 o 
  -2   5   3        1.64        2.30      2.58 o 
  -1   5   3       64.97       66.88      3.25 o 
   0   5   3       44.80       41.33      2.79 o 
   1   5   3       11.48        8.58      1.72 o 
   2   5   3        0.04       -0.91      1.74 o 
   3   5   3      317.06      279.38      6.17 o 
   4   5   3       40.27       52.81      3.17 o 
   5   5   3     1268.06     1240.77     20.85 o 
   6   5   3      509.93      500.02     14.43 o 
   7   5   3       39.38       36.87      5.27 o 
   8   5   3      170.68      153.56     24.71 o 
   9   5   3        6.20        7.85      4.98 o 
  10   5   3        2.20        5.98      8.36 o 
 -10   6   3       13.09       24.05      7.03 o 
  -9   6   3       23.99       30.15      5.90 o 
  -8   6   3       13.88       11.13      6.00 o 
  -7   6   3      130.59      135.60     11.09 o 
  -6   6   3      242.34      238.55      8.58 o 
  -5   6   3       88.27       79.23      5.34 o 
  -4   6   3       97.49      107.17      5.70 o 
  -3   6   3       11.25       30.12      3.39 o 
  -2   6   3     3548.01     3488.92     48.07 o 
  -1   6   3       74.58       70.02      3.12 o 
   0   6   3      650.00      619.78      9.79 o 
   1   6   3       28.03       28.13      2.16 o 
   2   6   3      288.49      282.24      5.83 o 
   3   6   3      407.26      392.05      8.82 o 
   4   6   3     1376.36     1329.27     21.73 o 
   5   6   3      108.92       93.92      4.86 o 
   6   6   3     1334.76     1263.70     31.77 o 
   7   6   3       12.61       14.10      4.43 o 
   8   6   3       32.85       27.00      5.98 o 
   9   6   3        0.29        7.54      5.00 o 
 -10   7   3       35.96       21.64      7.14 o 
  -9   7   3       45.00       38.67      6.16 o 
  -8   7   3        5.15        4.06      4.55 o 
  -7   7   3        5.71        1.31      3.86 o 
  -6   7   3      229.20      240.04      8.11 o 
  -5   7   3      248.69      239.01      9.51 o 
  -4   7   3       60.17       85.65      6.37 o 
  -3   7   3      174.24      181.98      7.33 o 
  -2   7   3      209.37      227.66      5.58 o 
  -1   7   3      302.58      331.21      6.28 o 
   0   7   3        0.22       -1.57      2.05 o 
   1   7   3      115.89      143.21      4.01 o 
   2   7   3      937.44      915.49     12.69 o 
   3   7   3      472.78      512.23     10.66 o 
   4   7   3      111.75      121.82      5.13 o 
   5   7   3      138.72      145.36      6.66 o 
   6   7   3       89.71       91.81      5.74 o 
   7   7   3        8.40       11.71      4.22 o 
   8   7   3       34.15       26.51      6.29 o 
   9   7   3        5.12        6.28      5.22 o 
 -10   8   3       20.68       23.77      8.79 o 
  -9   8   3       71.06       61.32     12.74 o 
  -8   8   3       21.21       11.61      5.04 o 
  -7   8   3      309.59      302.45     12.57 o 
  -6   8   3      285.05      309.38      9.31 o 
  -5   8   3        2.58        0.55      3.46 o 
  -4   8   3       53.99       51.07      4.05 o 
  -3   8   3     1625.08     1629.86     24.94 o 
  -2   8   3      524.68      459.76      8.51 o 
  -1   8   3     1733.70     1731.47     21.42 o 
   0   8   3       43.72       67.61      3.61 o 
   1   8   3      335.87      399.41      6.74 o 
   2   8   3      200.45      228.79      6.04 o 
   3   8   3     1559.15     1498.97     23.94 o 
   4   8   3       29.24       27.86      3.66 o 
   5   8   3      569.01      534.52     12.92 o 
   6   8   3      246.36      250.78      8.71 o 
   7   8   3        0.00        2.61      3.68 o 
   8   8   3      186.41      144.16      9.25 o 
   9   8   3       34.91       40.73      7.07 o 
 -10   9   3        1.49        3.33      6.30 o 
  -9   9   3       10.49        4.47      5.68 o 
  -8   9   3       12.57       16.03      5.30 o 
  -7   9   3        8.06       11.02      4.93 o 
  -6   9   3       26.73       24.41      4.58 o 
  -5   9   3      171.33      196.46      9.88 o 
  -4   9   3      323.68      346.69      8.15 o 
  -3   9   3      369.27      375.25      8.19 o 
  -2   9   3      973.83     1022.32     13.61 o 
  -1   9   3     1684.88     1784.34     23.20 o 
   0   9   3     2185.00     2213.96     27.31 o 
   1   9   3     1122.69     1202.70     15.21 o 
   2   9   3      318.89      313.47      7.27 o 
   3   9   3        0.33        3.89      2.66 o 
   4   9   3        0.12        0.53      2.48 o 
   5   9   3      245.95      240.38      8.30 o 
   6   9   3        0.00        2.91      3.15 o 
   7   9   3       69.55       67.43      8.55 o 
   8   9   3      258.38      230.52     11.69 o 
   9   9   3        9.82       22.72      6.14 o 
 -10  10   3        7.87        8.85      6.78 o 
  -9  10   3       79.15       79.73      9.56 o 
  -8  10   3        0.04        2.65      4.57 o 
  -7  10   3       23.52       24.14      4.75 o 
  -6  10   3      246.88      249.77      8.74 o 
  -5  10   3       18.17       20.48      3.93 o 
  -4  10   3      167.56      178.08      6.21 o 
  -3  10   3     1171.12     1118.27     17.07 o 
  -2  10   3        3.29        5.76      2.35 o 
  -1  10   3       17.70        5.85      1.72 o 
   0  10   3      112.91      122.92      4.06 o 
   1  10   3      255.71      245.28      5.05 o 
   2  10   3       17.14       21.33      2.52 o 
   3  10   3      277.78      241.55      6.83 o 
   4  10   3       29.94       34.91      4.03 o 
   5  10   3       52.92       60.87      5.05 o 
   6  10   3      212.56      199.58      8.03 o 
   7  10   3        2.10        3.80      4.18 o 
   8  10   3       81.96       81.23      7.60 o 
   9  10   3       41.05       36.21      9.19 o 
 -10  11   3        2.66       -1.65      6.07 o 
  -9  11   3        0.97       -7.34      5.31 o 
  -8  11   3        6.29        1.64      3.25 o 
  -7  11   3       70.76       57.23      5.74 o 
  -6  11   3       11.26        9.16      4.75 o 
  -5  11   3      129.02      144.91      9.62 o 
  -4  11   3      165.21      172.03      5.81 o 
  -3  11   3        3.02        2.26      2.22 o 
  -2  11   3        3.63        0.12      2.00 o 
  -1  11   3      893.39      844.26     12.28 o 
   0  11   3        0.09       -0.30      1.82 o 
   1  11   3     1278.16     1266.28     15.91 o 
   2  11   3      482.84      515.23      8.45 o 
   3  11   3      106.42      104.13      9.97 o 
   4  11   3      247.11      230.53      8.35 o 
   5  11   3       56.57       55.99      4.94 o 
   6  11   3       80.34       82.07      5.92 o 
   7  11   3       17.38       16.88      4.18 o 
   8  11   3       78.00       77.69      8.33 o 
   9  11   3        6.25       16.35      7.89 o 
 -10  12   3       65.52       60.58     12.31 o 
  -9  12   3       13.64       10.00      6.73 o 
  -8  12   3       35.19       43.27      8.40 o 
  -7  12   3        4.19        1.10      3.43 o 
  -6  12   3      207.12      190.59     10.43 o 
  -5  12   3        5.14        1.74      4.08 o 
  -4  12   3      230.78      242.31      8.54 o 
  -3  12   3      969.19      938.99     14.25 o 
  -2  12   3      405.43      373.96      7.24 o 
  -1  12   3      217.42      270.46      6.00 o 
   0  12   3      657.42      699.92     10.27 o 
   1  12   3        7.95        4.26      1.73 o 
   2  12   3        6.75        7.64      1.92 o 
   3  12   3       13.56       18.91      3.31 o 
   4  12   3       42.14       43.55      5.80 o 
   5  12   3       14.00       11.72      3.60 o 
   6  12   3      189.87      173.01      7.93 o 
   7  12   3       62.26       69.95      6.06 o 
   8  12   3        9.72        6.26      6.46 o 
   9  12   3        0.96       12.50      7.28 o 
 -10  13   3        1.92       13.21      9.48 o 
  -9  13   3        5.33       -1.33      5.54 o 
  -8  13   3       74.04       62.29      8.61 o 
  -7  13   3       64.64       75.61      7.08 o 
  -6  13   3      206.85      193.65      9.48 o 
  -5  13   3      209.75      220.95      9.84 o 
  -4  13   3       97.60       86.51      5.46 o 
  -3  13   3       91.70       93.95      5.89 o 
  -2  13   3      195.65      175.26      4.98 o 
  -1  13   3       90.10       93.85      4.29 o 
   0  13   3        9.12       14.65      2.24 o 
   1  13   3      180.77      163.84      4.13 o 
   2  13   3       20.21       17.26      2.11 o 
   3  13   3      260.80      238.84      7.40 o 
   4  13   3      107.25      103.87      6.12 o 
   5  13   3      472.08      461.90     12.47 o 
   6  13   3       78.19       83.15      6.07 o 
   7  13   3       20.89       28.04      4.80 o 
   8  13   3       41.10       54.25     18.44 o 
   9  13   3        8.39       18.33      7.80 o 
 -10  14   3        5.45       17.78     10.19 o 
  -9  14   3        0.30        3.10      5.91 o 
  -8  14   3        0.24        0.97      5.32 o 
  -7  14   3       10.26       12.63      6.04 o 
  -6  14   3        1.04        1.48      3.96 o 
  -5  14   3       47.72       45.67      6.06 o 
  -4  14   3      548.96      511.43     11.62 o 
  -3  14   3      263.58      242.96      8.52 o 
  -2  14   3      216.43      198.88      5.59 o 
  -1  14   3       12.63       12.23      2.87 o 
   0  14   3      249.41      221.99      5.13 o 
   1  14   3      124.92      139.29      4.29 o 
   2  14   3       77.45       67.75      4.22 o 
   3  14   3       42.12       47.15      4.19 o 
   4  14   3       65.10       65.11      5.28 o 
   5  14   3       19.66       21.08      4.05 o 
   6  14   3       16.13       19.75      4.11 o 
   7  14   3       17.68       12.64      4.89 o 
   8  14   3       12.01       18.70      8.94 o 
   9  14   3        9.12       26.62     14.74 o 
  -9  15   3        3.58        1.06      5.83 o 
  -8  15   3       36.23       50.50      8.39 o 
  -7  15   3      120.53      131.52     14.03 o 
  -6  15   3      845.44      817.41     19.43 o 
  -5  15   3      663.66      610.32     14.97 o 
  -4  15   3      516.74      500.78     11.78 o 
  -3  15   3      133.06      147.30      7.23 o 
  -2  15   3      107.87      116.19      5.99 o 
  -1  15   3       83.72       78.52      4.14 o 
   0  15   3       44.60       36.93      2.95 o 
   1  15   3      125.93      126.91      4.42 o 
   2  15   3      222.25      212.53      6.57 o 
   3  15   3      518.70      500.82     12.72 o 
   4  15   3      116.54      117.53      6.59 o 
   5  15   3      119.32      115.42      7.03 o 
   6  15   3      125.30      123.94      8.89 o 
   7  15   3        8.95        4.18      4.68 o 
   8  15   3        0.34       -0.70      6.18 o 
  -9  16   3        5.71       -1.28      5.96 o 
  -8  16   3       37.42       34.07      7.71 o 
  -7  16   3        6.20       -0.35      5.33 o 
  -6  16   3        0.28        8.59      4.14 o 
  -5  16   3       73.10       83.77      6.64 o 
  -4  16   3       21.60       25.55      5.05 o 
  -3  16   3      163.36      165.68      6.89 o 
  -2  16   3      293.87      304.30      8.00 o 
  -1  16   3        0.88       -0.39      2.18 o 
   0  16   3      183.34      184.68      4.79 o 
   1  16   3      253.39      249.90      5.96 o 
   2  16   3       36.03       36.79      3.72 o 
   3  16   3        8.89       10.99      3.45 o 
   4  16   3       28.42       22.99      4.04 o 
   5  16   3       88.94       85.28      6.20 o 
   6  16   3       12.54       12.43      5.02 o 
   7  16   3        2.59       12.74      6.87 o 
   8  16   3       21.63       14.03      8.00 o 
  -9  17   3       14.98       29.41     11.28 o 
  -8  17   3        3.03        1.08      5.58 o 
  -7  17   3        2.10       -2.23      4.60 o 
  -6  17   3      315.41      319.92     12.26 o 
  -5  17   3      130.57      144.50      7.07 o 
  -4  17   3      251.36      271.69      9.27 o 
  -3  17   3      476.36      488.53     11.32 o 
  -2  17   3      120.84      127.94      7.61 o 
  -1  17   3        0.03       -2.02      2.47 o 
   0  17   3      330.96      310.62      6.80 o 
   1  17   3       87.78       93.26      6.45 o 
   2  17   3      172.14      179.82      6.25 o 
   3  17   3      641.85      596.17     14.47 o 
   4  17   3      118.87      105.07      6.47 o 
   5  17   3       39.80       43.56      5.95 o 
   6  17   3      122.27      136.78     10.41 o 
   7  17   3       30.42       35.85     10.07 o 
   8  17   3        2.33        6.08      6.05 o 
  -9  18   3       18.71       23.35     10.19 o 
  -8  18   3       38.97       30.61      7.74 o 
  -7  18   3        1.29       -6.08      5.12 o 
  -6  18   3        3.82       13.64      4.76 o 
  -5  18   3       87.98       72.41      6.21 o 
  -4  18   3      367.08      347.67     10.62 o 
  -3  18   3       46.38       50.74      4.61 o 
  -2  18   3      119.22      102.40      5.65 o 
  -1  18   3      413.50      399.53      9.13 o 
   0  18   3       42.16       45.43      3.24 o 
   1  18   3       21.50       21.28      3.12 o 
   2  18   3       23.97       24.41      3.76 o 
   3  18   3      145.15      139.31      7.15 o 
   4  18   3       67.89       72.57      5.87 o 
   5  18   3        8.97        9.51      4.51 o 
   6  18   3       13.05        7.49      6.95 o 
   7  18   3        0.34        6.48      5.59 o 
   8  18   3        0.28        9.24      6.93 o 
  -8  19   3        0.28        2.19      5.90 o 
  -7  19   3        0.26        9.55      6.19 o 
  -6  19   3        3.66        1.93      4.43 o 
  -5  19   3       84.22       78.83      6.99 o 
  -4  19   3      121.89      126.76      6.45 o 
  -3  19   3        9.13        5.61      3.33 o 
  -2  19   3      147.34      128.11      6.27 o 
  -1  19   3       16.55       18.06      4.43 o 
   0  19   3      661.52      643.99     14.67 o 
   1  19   3      101.99      107.78      5.08 o 
   2  19   3       44.28       34.90      4.48 o 
   3  19   3      483.47      431.04     12.35 o 
   4  19   3       70.52       85.46      7.19 o 
   5  19   3       64.77       71.97      8.20 o 
   6  19   3       27.20       32.61      6.82 o 
   7  19   3       70.57       72.05      9.26 o 
  -8  20   3        2.66        2.77      6.07 o 
  -7  20   3       43.41       42.18      8.10 o 
  -6  20   3       83.94       89.58      9.27 o 
  -5  20   3       15.12        9.28      4.41 o 
  -4  20   3       31.15       36.05      4.95 o 
  -3  20   3        1.34       -0.01      3.22 o 
  -2  20   3      217.79      201.28      7.32 o 
  -1  20   3      348.19      348.51      8.67 o 
   0  20   3       75.18       75.19      6.15 o 
   1  20   3      871.24      801.77     16.26 o 
   2  20   3        0.48        1.27      2.88 o 
   3  20   3      261.95      250.45     10.61 o 
   4  20   3        2.90        2.71      3.94 o 
   5  20   3      188.35      188.28     12.01 o 
   6  20   3       36.47       33.69     10.01 o 
   7  20   3        0.15        6.15      6.79 o 
  -8  21   3        0.51        3.26      6.22 o 
  -7  21   3       63.09       50.77     10.48 o 
  -6  21   3       10.97        4.01      7.70 o 
  -5  21   3        7.77        9.72      4.62 o 
  -4  21   3       86.42       77.78      6.18 o 
  -3  21   3       24.43       13.71      7.03 o 
  -2  21   3       80.36       88.42      5.74 o 
  -1  21   3      570.94      545.97     11.28 o 
   0  21   3        0.91        0.85      2.31 o 
   1  21   3       20.33       29.06      4.51 o 
   2  21   3       10.56        7.88      3.43 o 
   3  21   3        3.49        4.90      4.03 o 
   4  21   3       18.54       19.45      6.53 o 
   5  21   3        1.63       -5.80      4.28 o 
   6  21   3        1.22        4.11      5.04 o 
   7  21   3       12.08       20.47      8.26 o 
  -8  22   3       13.79       12.51      9.01 o 
  -7  22   3        0.01       -5.18      5.26 o 
  -6  22   3      122.78      137.74     22.69 o 
  -5  22   3       27.48       28.18      5.68 o 
  -4  22   3       77.88       93.92      7.17 o 
  -3  22   3        9.49        3.63      6.37 o 
  -2  22   3      445.27      439.71     10.39 o 
  -1  22   3       13.03       14.15      3.74 o 
   0  22   3       28.72       37.48      5.09 o 
   1  22   3       26.31       19.12      4.31 o 
   2  22   3        1.37        3.71      3.56 o 
   3  22   3      170.68      189.84     18.81 o 
   4  22   3       92.88       79.63      8.44 o 
   5  22   3       32.92       41.25      7.46 o 
   6  22   3      120.76      120.93     15.85 o 
   7  22   3       15.79       14.43      8.29 o 
  -7  23   3       12.27        4.68      6.12 o 
  -6  23   3        0.19        3.47      5.49 o 
  -5  23   3        0.46        7.59      4.52 o 
  -4  23   3       12.64       13.70      4.67 o 
  -3  23   3      111.61      103.28      6.48 o 
  -2  23   3        0.28       -0.58      4.05 o 
  -1  23   3       95.24       81.35      6.71 o 
   0  23   3        0.78        2.18      3.31 o 
   1  23   3      151.47      163.49     10.18 o 
   2  23   3        1.13        5.31      5.01 o 
   3  23   3       72.23       67.37      8.27 o 
   4  23   3        6.10       13.67      5.96 o 
   5  23   3       23.82       15.47      9.74 o 
   6  23   3        0.23        4.21      5.53 o 
  -7  24   3        0.06        2.59      7.16 o 
  -6  24   3       32.85       46.45      8.25 o 
  -5  24   3        3.36        5.60      5.49 o 
  -4  24   3      150.80      161.01      8.98 o 
  -3  24   3       47.00       46.54      8.54 o 
  -2  24   3       54.53       53.42      5.35 o 
  -1  24   3       87.35      100.51      7.35 o 
   0  24   3       51.64       43.11      5.65 o 
   1  24   3       49.51       59.57      7.31 o 
   2  24   3       49.26       50.83      7.71 o 
   3  24   3      245.33      236.47     17.85 o 
   4  24   3       62.44       79.40      9.18 o 
   5  24   3      133.16      139.75     20.07 o 
   6  24   3       43.88       67.80     11.13 o 
  -6  25   3       20.36       18.18      6.45 o 
  -5  25   3        3.49       11.96      5.87 o 
  -4  25   3       39.78       33.84     15.54 o 
  -3  25   3        5.15        9.94      5.27 o 
  -2  25   3        2.34        1.48      4.10 o 
  -1  25   3        8.59        9.76      4.21 o 
   0  25   3       34.25       40.02      5.59 o 
   1  25   3       86.77      104.34     10.85 o 
   2  25   3        0.01        8.78      5.35 o 
   3  25   3        2.17        4.77      6.60 o 
   4  25   3       15.74       15.63      6.56 o 
   5  25   3       20.18       35.40     10.67 o 
   6  25   3       17.40       19.38      8.51 o 
  -6  26   3        5.69       11.37      7.59 o 
  -5  26   3        1.95       14.78      6.20 o 
  -4  26   3       23.77       27.10      6.67 o 
  -3  26   3      145.85      156.04     10.19 o 
  -2  26   3       40.91       46.77      8.46 o 
  -1  26   3      122.17      117.48      9.45 o 
   0  26   3       32.58       37.66      6.54 o 
   1  26   3        0.50        4.61      5.42 o 
   2  26   3        9.62       10.78      5.54 o 
   3  26   3        0.60       -0.43     14.91 o 
   4  26   3        6.10        7.29      8.52 o 
   5  26   3       14.50       17.86      6.89 o 
  -5  27   3        7.73       12.93      6.07 o 
  -4  27   3       16.50       -8.15     26.23 o 
  -3  27   3        0.02       -8.65      7.13 o 
  -2  27   3        1.40       -1.31      5.54 o 
  -1  27   3       15.07       15.33      8.27 o 
   0  27   3       57.57       53.32      7.39 o 
   1  27   3      108.20      127.98     13.32 o 
   2  27   3        1.69        5.21      5.29 o 
   3  27   3        6.41        0.27      6.80 o 
   4  27   3        1.66        1.79      6.98 o 
   5  27   3        3.49       -5.97      9.72 o 
  -5  28   3       13.05       17.60      7.33 o 
  -4  28   3        5.86        8.40      7.20 o 
  -3  28   3       10.49       -3.08      5.94 o 
  -2  28   3        0.02        5.76      9.25 o 
  -1  28   3       56.33       38.55      8.38 o 
   0  28   3        5.40        9.74      5.18 o 
   1  28   3        0.06        3.68      9.08 o 
   2  28   3        3.83        9.35      5.70 o 
   3  28   3        6.13        5.44      7.59 o 
   4  28   3        0.28        5.53      7.34 o 
  -4  29   3       17.60       10.20     20.67 o 
  -3  29   3       50.92       47.85     12.96 o 
  -2  29   3       12.17        9.58      7.04 o 
  -1  29   3       16.74       -0.25     24.94 o 
   0  29   3       53.91       74.57     17.97 o 
   1  29   3       93.26       95.25     14.86 o 
   2  29   3       59.90       64.89     12.38 o 
   3  29   3       10.17       14.81      8.22 o 
  -3  30   3        0.52        3.66     12.43 o 
  -2  30   3       22.17       25.95      8.73 o 
  -1  30   3        6.10       -0.42     11.44 o 
   0  30   3       16.66       19.75     12.11 o 
   1  30   3        0.00        8.56      8.02 o 
   2  30   3        0.00        5.83      7.98 o 
  -2  31   3        7.46        6.66      7.27 o 
  -1  31   3       23.60        7.86      7.96 o 
   0  31   3       19.95       30.68     14.51 o 
   1  31   3       84.76      116.13     22.29 o 
 -10   0   4       31.83       22.35     13.32 o 
  -9   0   4      117.96      145.46     10.73 o 
  -8   0   4      248.84      250.72     23.19 o 
  -7   0   4        0.56       -5.28      5.45 o 
  -6   0   4      827.02      846.54     24.55 o 
  -5   0   4       59.51       61.26      8.21 o 
  -4   0   4       72.68       56.26      6.62 o 
  -3   0   4       84.57       68.60      6.70 o 
  -2   0   4     5298.20     5612.01     99.88 o 
  -1   0   4      290.39      304.26      9.96 o 
   0   0   4      693.12      670.53     16.99 o 
   1   0   4      566.80      489.34     11.77 o 
   2   0   4      203.12      204.41      7.41 o 
   3   0   4       58.18       65.92      5.87 o 
   4   0   4      281.42      303.68     13.78 o 
   5   0   4        5.58        3.93      3.79 o 
   6   0   4      121.31      107.44     10.34 o 
   7   0   4        0.05        5.51      5.53 o 
   8   0   4       78.37       88.30     15.49 o 
   9   0   4        0.95        7.18      9.57 o 
 -10   1   4        1.62        4.03      8.35 o 
  -9   1   4        1.64        6.66      4.16 o 
  -8   1   4      155.25      163.61      8.40 o 
  -7   1   4       94.22       99.71      6.94 o 
  -6   1   4        3.74        6.08      4.18 o 
  -5   1   4        7.30        7.26      4.18 o 
  -4   1   4       35.22       42.78      4.38 o 
  -3   1   4      118.92      125.48      5.74 o 
  -2   1   4       32.17       35.41      5.18 o 
  -1   1   4        4.96       -0.20      2.26 o 
   0   1   4      559.10      614.87     11.29 o 
   1   1   4      344.37      357.88      7.11 o 
   2   1   4      239.49      211.30      5.36 o 
   3   1   4       71.51       89.12      3.98 o 
   4   1   4       73.80       86.93      4.71 o 
   5   1   4       21.92       18.67      3.97 o 
   6   1   4       58.69       54.83      5.73 o 
   7   1   4        1.46        6.46      4.54 o 
   8   1   4        3.33        7.96      8.91 o 
   9   1   4        7.98       22.82      8.16 o 
 -10   2   4       48.51       60.42     12.01 o 
  -9   2   4      101.77      114.77      7.43 o 
  -8   2   4        1.89        5.06      4.25 o 
  -7   2   4      161.21      166.12      8.94 o 
  -6   2   4        0.74        2.68      4.25 o 
  -5   2   4      225.11      220.14      8.57 o 
  -4   2   4        7.05       14.45      3.81 o 
  -3   2   4     1059.61     1024.25     17.03 o 
  -2   2   4     1732.13     1786.82     27.76 o 
  -1   2   4      201.70      199.45      6.06 o 
   0   2   4        6.89        8.71      2.24 o 
   1   2   4       27.31       32.39      2.85 o 
   2   2   4      851.82      780.71     12.28 o 
   3   2   4       16.11       19.31      2.50 o 
   4   2   4       40.14       40.32      3.73 o 
   5   2   4      214.45      206.35      7.99 o 
   6   2   4       21.87       23.98      4.69 o 
   7   2   4        1.62        3.16      4.39 o 
   8   2   4       28.59       28.23     11.19 o 
   9   2   4       17.85       18.22      7.86 o 
 -10   3   4        0.39        2.69      9.62 o 
  -9   3   4        2.45        7.09      4.80 o 
  -8   3   4       19.16       15.42      4.62 o 
  -7   3   4      498.47      521.93     15.34 o 
  -6   3   4      404.56      383.53     13.98 o 
  -5   3   4      194.65      206.85      8.41 o 
  -4   3   4      529.59      563.74     11.68 o 
  -3   3   4      244.10      273.82      7.86 o 
  -2   3   4      288.54      285.98      7.80 o 
  -1   3   4       26.84       39.40      3.37 o 
   0   3   4      311.89      348.07      7.41 o 
   1   3   4     1368.85     1375.84     18.64 o 
   2   3   4      172.33      159.71      4.63 o 
   3   3   4       43.07       59.98      3.51 o 
   4   3   4        0.40       -2.66      2.25 o 
   5   3   4       84.89       91.34      8.59 o 
   6   3   4        2.21       -1.43      4.20 o 
   7   3   4       15.23       22.39      5.74 o 
   8   3   4        0.14        8.11      5.04 o 
   9   3   4        0.19       11.84      7.34 o 
 -10   4   4       36.66       30.92      7.80 o 
  -9   4   4        1.42        8.27      5.49 o 
  -8   4   4       12.77       11.76      4.44 o 
  -7   4   4       61.83       77.57      6.00 o 
  -6   4   4      296.98      321.44     10.77 o 
  -5   4   4       75.75       69.42      5.88 o 
  -4   4   4       65.58       52.00      4.47 o 
  -3   4   4      334.75      346.70      8.79 o 
  -2   4   4      262.68      200.61      6.10 o 
  -1   4   4        0.30       -0.92      2.17 o 
   0   4   4        4.76        1.80      1.98 o 
   1   4   4      153.42      163.35      4.72 o 
   2   4   4      362.59      337.99      7.75 o 
   3   4   4        1.23        1.04      1.94 o 
   4   4   4       64.53       68.17      4.42 o 
   5   4   4      795.65      739.60     19.70 o 
   6   4   4       20.17       24.50      4.84 o 
   7   4   4        2.50        0.63      4.34 o 
   8   4   4        1.19        9.29      5.43 o 
   9   4   4       29.11       31.99     12.13 o 
 -10   5   4        1.44       -7.31      4.87 o 
  -9   5   4       27.01       26.35      6.79 o 
  -8   5   4       58.94       57.41      5.66 o 
  -7   5   4      113.00      121.14      7.37 o 
  -6   5   4      394.32      404.66     12.29 o 
  -5   5   4      229.38      218.88     10.92 o 
  -4   5   4       44.73       40.44      4.40 o 
  -3   5   4       28.22       27.86      3.66 o 
  -2   5   4       61.01       63.54      5.24 o 
  -1   5   4      339.16      362.93      7.54 o 
   0   5   4     1451.87     1391.33     19.47 o 
   1   5   4       66.17       64.66      3.93 o 
   2   5   4      137.67      125.27      4.50 o 
   3   5   4       39.75       42.83      3.12 o 
   4   5   4      168.51      160.31      6.16 o 
   5   5   4       84.15      104.24      6.22 o 
   6   5   4       21.06       28.58      5.09 o 
   7   5   4       22.70       27.56      8.28 o 
   8   5   4       82.72       62.25      8.08 o 
   9   5   4        0.30        8.80      6.74 o 
 -10   6   4        3.39      -11.12      7.41 o 
  -9   6   4       29.95       27.68      6.55 o 
  -8   6   4        0.82        0.69      4.47 o 
  -7   6   4       84.91       97.76      6.40 o 
  -6   6   4       14.53        7.45      4.23 o 
  -5   6   4       21.04       26.22      4.74 o 
  -4   6   4        0.21       -1.08      3.65 o 
  -3   6   4       45.30       54.64      4.71 o 
  -2   6   4      139.00      170.56      5.71 o 
  -1   6   4      245.46      277.18      6.51 o 
   0   6   4      119.47      109.22      4.28 o 
   1   6   4      524.80      515.72      9.60 o 
   2   6   4       74.28       77.58      4.08 o 
   3   6   4       21.54       29.75      2.80 o 
   4   6   4      296.56      300.80      8.43 o 
   5   6   4       92.12       79.13      6.63 o 
   6   6   4       88.72      101.15      8.37 o 
   7   6   4       23.71       21.34      6.08 o 
   8   6   4        0.41        8.71      5.57 o 
   9   6   4        3.43        8.57      7.06 o 
 -10   7   4        0.01       -4.09      5.23 o 
  -9   7   4        7.43        7.11      5.75 o 
  -8   7   4       41.48       59.87      7.62 o 
  -7   7   4        2.19        8.62      4.13 o 
  -6   7   4       10.21        2.73      4.09 o 
  -5   7   4      100.87      107.56      6.55 o 
  -4   7   4        6.01        2.03      3.63 o 
  -3   7   4       21.57       19.03      3.44 o 
  -2   7   4       78.40       93.30      4.54 o 
  -1   7   4      751.27      668.92     11.06 o 
   0   7   4      690.04      706.37     11.09 o 
   1   7   4       56.41       49.58      3.18 o 
   2   7   4      507.39      526.70      9.24 o 
   3   7   4       16.79       15.17      2.36 o 
   4   7   4      105.63      105.04      5.50 o 
   5   7   4       55.29       67.08      6.34 o 
   6   7   4      120.30      116.20      9.39 o 
   7   7   4      422.88      419.27     30.02 o 
   8   7   4      186.21      156.38     14.21 o 
   9   7   4       13.78       10.75      7.36 o 
 -10   8   4        0.32       -6.78      6.82 o 
  -9   8   4       10.33        5.15      5.46 o 
  -8   8   4        1.48        5.72      7.26 o 
  -7   8   4       71.97       82.00      6.08 o 
  -6   8   4       57.18       47.90      5.27 o 
  -5   8   4      115.98      117.32      6.74 o 
  -4   8   4      132.01      144.93      6.79 o 
  -3   8   4        6.39        6.11      3.09 o 
  -2   8   4       11.05       10.53      2.65 o 
  -1   8   4      132.18      137.11      4.82 o 
   0   8   4        2.71        3.67      2.27 o 
   1   8   4      106.94      121.49      4.45 o 
   2   8   4        0.09       -1.11      1.81 o 
   3   8   4      108.41      127.03      5.83 o 
   4   8   4        2.76        1.98      2.89 o 
   5   8   4        2.26       -1.77      2.99 o 
   6   8   4       39.64       45.68      5.89 o 
   7   8   4       28.57       35.01     12.62 o 
   8   8   4       15.92       29.00     12.29 o 
   9   8   4        1.56        8.47      5.84 o 
 -10   9   4        0.95       -9.15     15.00 o 
  -9   9   4       24.13       23.56      6.20 o 
  -8   9   4      154.56      164.72     17.44 o 
  -7   9   4       57.70       54.34      6.05 o 
  -6   9   4       67.68       61.54      5.59 o 
  -5   9   4      710.23      693.43     15.15 o 
  -4   9   4      805.67      757.55     15.06 o 
  -3   9   4       59.08       66.24      4.50 o 
  -2   9   4       61.82       64.07      3.82 o 
  -1   9   4     1597.72     1535.60     21.38 o 
   0   9   4      202.39      197.52      5.71 o 
   1   9   4      531.88      513.86     10.53 o 
   2   9   4       20.96       23.68      2.59 o 
   3   9   4      184.60      184.98      6.87 o 
   4   9   4       45.85       46.84      4.87 o 
   5   9   4       42.37       47.01      4.85 o 
   6   9   4        6.59       13.43      4.41 o 
   7   9   4      212.46      205.44     18.65 o 
   8   9   4      185.14      151.90     17.01 o 
 -10  10   4        6.06       -5.94     11.68 o 
  -9  10   4        0.21       -4.44      6.37 o 
  -8  10   4        2.70        0.41      5.28 o 
  -7  10   4        1.00        0.89      4.98 o 
  -6  10   4        4.57       -2.47      4.19 o 
  -5  10   4        9.99        6.64      4.15 o 
  -4  10   4       11.00        9.71      3.68 o 
  -3  10   4       18.82       23.30      3.61 o 
  -2  10   4       54.66       60.71      3.81 o 
  -1  10   4       91.87       89.98      4.45 o 
   0  10   4       30.75       34.02      3.17 o 
   1  10   4       25.94       31.92      2.79 o 
   2  10   4      167.66      186.17      5.15 o 
   3  10   4       97.18       93.25      7.47 o 
   4  10   4       53.95       43.95      4.71 o 
   5  10   4       17.37       17.24      4.02 o 
   6  10   4       49.13       58.68      6.50 o 
   7  10   4       41.16       45.15      6.45 o 
   8  10   4        0.33       11.21      5.98 o 
 -10  11   4        5.97        7.73     19.08 o 
  -9  11   4        9.68        0.57      6.08 o 
  -8  11   4       72.21       62.04      6.87 o 
  -7  11   4       16.95       15.91      5.90 o 
  -6  11   4       25.25       21.20      6.06 o 
  -5  11   4      164.51      147.80      8.05 o 
  -4  11   4     1092.47     1042.20     18.70 o 
  -3  11   4      119.99      127.31      5.30 o 
  -2  11   4     1377.59     1320.30     21.55 o 
  -1  11   4      903.79      851.08     15.75 o 
   0  11   4      314.96      291.04      6.90 o 
   1  11   4      261.22      247.57      5.81 o 
   2  11   4       39.31       41.62      3.63 o 
   3  11   4       25.45       28.74      4.23 o 
   4  11   4        5.42        3.98      2.98 o 
   5  11   4        0.08        1.37      3.35 o 
   6  11   4        2.99       12.22      4.72 o 
   7  11   4       70.30       92.26      8.21 o 
   8  11   4       60.71       64.32      8.48 o 
  -9  12   4        7.23        0.38      6.11 o 
  -8  12   4       24.46       16.75      5.65 o 
  -7  12   4       31.02       25.81      6.45 o 
  -6  12   4       19.40       30.14      8.82 o 
  -5  12   4      145.20      175.62      7.63 o 
  -4  12   4       63.06       76.77      5.48 o 
  -3  12   4      110.81      104.44      4.91 o 
  -2  12   4      163.05      178.87      6.84 o 
  -1  12   4        1.85        1.01      2.03 o 
   0  12   4      241.01      241.57      6.27 o 
   1  12   4       82.64       98.77      4.27 o 
   2  12   4      171.71      158.65      6.30 o 
   3  12   4      582.40      526.21     13.31 o 
   4  12   4        0.57       -2.05      3.43 o 
   5  12   4      189.18      195.77      8.60 o 
   6  12   4        9.95       16.06      5.07 o 
   7  12   4       73.70       67.67      8.43 o 
   8  12   4        1.82        5.17      5.40 o 
  -9  13   4        0.22       -1.77      5.98 o 
  -8  13   4       23.91       25.91      6.11 o 
  -7  13   4        0.05       -1.60      5.37 o 
  -6  13   4        9.34        7.69      6.43 o 
  -5  13   4       42.58       59.27      5.40 o 
  -4  13   4      901.00      831.00     17.15 o 
  -3  13   4       80.44       94.94      5.68 o 
  -2  13   4       63.70       77.76      5.82 o 
  -1  13   4      115.73      120.90      5.79 o 
   0  13   4       23.54       18.15      2.83 o 
   1  13   4       26.66       24.08      3.36 o 
   2  13   4      100.00      101.63      5.45 o 
   3  13   4       28.77       34.19      4.36 o 
   4  13   4        0.88        2.69      3.17 o 
   5  13   4        8.07       12.59      3.89 o 
   6  13   4        2.77        5.73      3.72 o 
   7  13   4       34.80       38.35      7.20 o 
   8  13   4       13.44       23.81      9.17 o 
  -9  14   4       46.09       58.36     17.79 o 
  -8  14   4       11.95       12.50      6.67 o 
  -7  14   4      171.04      163.41      9.33 o 
  -6  14   4       11.09       11.88      5.77 o 
  -5  14   4       53.36       55.79      6.56 o 
  -4  14   4      512.85      542.48     12.33 o 
  -3  14   4      612.41      588.52     13.38 o 
  -2  14   4      223.57      213.72      6.50 o 
  -1  14   4     2530.61     2462.19     36.04 o 
   0  14   4      292.32      288.11      7.33 o 
   1  14   4        0.01       -2.54      2.57 o 
   2  14   4        0.86        1.63      2.66 o 
   3  14   4      461.93      446.00     11.56 o 
   4  14   4        0.04        1.86      3.27 o 
   5  14   4      243.08      246.07     11.00 o 
   6  14   4       23.81       21.55      5.33 o 
   7  14   4       33.19       28.78      6.83 o 
   8  14   4        6.50       10.26      8.07 o 
  -9  15   4        9.06       -4.61      7.85 o 
  -8  15   4        6.70        5.23      6.14 o 
  -7  15   4        1.06       -4.14      4.24 o 
  -6  15   4        9.04        5.29      4.33 o 
  -5  15   4        7.65        7.12      4.86 o 
  -4  15   4       60.45       64.85      6.83 o 
  -3  15   4        0.97        0.98      3.48 o 
  -2  15   4       52.85       53.00      4.70 o 
  -1  15   4      163.80      171.49      6.58 o 
   0  15   4       31.25       33.73      3.44 o 
   1  15   4      197.11      188.63      7.08 o 
   2  15   4      269.92      266.94      7.97 o 
   3  15   4       28.87       22.50      4.23 o 
   4  15   4        2.52        4.31      3.46 o 
   5  15   4      138.75      156.34      8.23 o 
   6  15   4        0.22        3.15      4.01 o 
   7  15   4        4.12       10.05      6.96 o 
   8  15   4       18.90       21.17     13.38 o 
  -9  16   4        1.88       -3.49      8.20 o 
  -8  16   4       10.76        8.94      6.39 o 
  -7  16   4       22.26       17.64      5.66 o 
  -6  16   4       97.91       80.25      6.43 o 
  -5  16   4      138.76      132.83      8.22 o 
  -4  16   4       97.20      104.78      9.22 o 
  -3  16   4        0.14       -3.21      4.54 o 
  -2  16   4     2002.80     1897.39     27.91 o 
  -1  16   4       25.33       27.97      3.76 o 
   0  16   4       63.95       63.00      3.97 o 
   1  16   4        0.00        4.49      3.02 o 
   2  16   4      138.13      131.42      6.10 o 
   3  16   4        0.33        6.30      3.58 o 
   4  16   4       78.18       92.99      6.75 o 
   5  16   4      214.42      200.94     10.60 o 
   6  16   4       85.15       78.56      8.99 o 
   7  16   4       34.19       33.42      9.56 o 
  -8  17   4        1.83       -0.56      5.97 o 
  -7  17   4        4.77       -0.10      5.08 o 
  -6  17   4       14.60       12.66      6.25 o 
  -5  17   4       58.74       53.64      6.73 o 
  -4  17   4      507.37      458.98     12.72 o 
  -3  17   4      273.88      286.74      9.72 o 
  -2  17   4       70.16       69.20      5.60 o 
  -1  17   4       86.38       91.29      6.62 o 
   0  17   4      237.12      235.89      7.31 o 
   1  17   4       15.30        9.43      3.37 o 
   2  17   4      120.63      119.02      6.43 o 
   3  17   4       44.46       47.67      5.39 o 
   4  17   4        7.35       11.20      5.17 o 
   5  17   4       51.03       57.18      6.74 o 
   6  17   4        2.60       19.04      6.36 o 
   7  17   4        0.06       -0.39      7.28 o 
  -8  18   4        8.58       -1.52      6.61 o 
  -7  18   4        4.97        8.71      6.14 o 
  -6  18   4        0.14       -0.11      4.50 o 
  -5  18   4       16.52       13.58      4.49 o 
  -4  18   4        6.15       -0.69      4.91 o 
  -3  18   4       13.64       11.16      3.81 o 
  -2  18   4      256.48      250.71     11.85 o 
  -1  18   4        1.84        0.48      2.46 o 
   0  18   4        4.58        2.25      3.10 o 
   1  18   4      114.65      127.64      6.20 o 
   2  18   4      135.98      142.71      8.14 o 
   3  18   4       79.35       73.39      6.22 o 
   4  18   4      125.25      123.71      8.63 o 
   5  18   4       61.35       65.50     13.04 o 
   6  18   4       99.70      107.66     10.48 o 
   7  18   4        2.91        8.85      7.88 o 
  -8  19   4        5.34        5.46      6.79 o 
  -7  19   4       12.03       11.20      6.78 o 
  -6  19   4        0.17       -0.86      4.54 o 
  -5  19   4       13.12       17.07      4.50 o 
  -4  19   4      253.49      243.06      9.08 o 
  -3  19   4        2.86       -1.20      3.22 o 
  -2  19   4       34.52       35.56      4.66 o 
  -1  19   4      151.33      157.66      7.41 o 
   0  19   4      156.22      162.03      7.21 o 
   1  19   4       24.36       26.27      4.94 o 
   2  19   4       22.57       25.14      4.27 o 
   3  19   4       28.37       25.20      4.84 o 
   4  19   4       68.69       77.02      7.42 o 
   5  19   4       16.93       26.11      8.49 o 
   6  19   4        0.91        5.58      8.97 o 
   7  19   4       12.35       16.52      8.05 o 
  -8  20   4        7.63        6.24      8.93 o 
  -7  20   4        1.21       -0.93      6.40 o 
  -6  20   4        0.53       -7.20      4.80 o 
  -5  20   4        1.73       -5.61      3.74 o 
  -4  20   4        5.95       -0.19      3.93 o 
  -3  20   4       47.39       51.85      5.05 o 
  -2  20   4       18.08       25.91      4.04 o 
  -1  20   4      157.62      152.47      8.75 o 
   0  20   4       17.48       22.56      4.05 o 
   1  20   4       74.69       77.65      7.01 o 
   2  20   4       10.50       18.51      4.02 o 
   3  20   4        0.53        4.90      4.38 o 
   4  20   4        6.17       11.71      5.46 o 
   5  20   4       94.67       98.37     10.14 o 
   6  20   4        0.09        1.45      5.55 o 
  -7  21   4       34.47       36.45      8.37 o 
  -6  21   4       19.03       29.56      7.65 o 
  -5  21   4       19.24       10.54      4.87 o 
  -4  21   4       59.22       66.78      5.81 o 
  -3  21   4        9.59        6.05      3.56 o 
  -2  21   4       89.74       77.72      6.90 o 
  -1  21   4       63.67       79.57      7.09 o 
   0  21   4      288.10      277.78     16.56 o 
   1  21   4        5.16       11.65      4.47 o 
   2  21   4       59.38       71.28      6.21 o 
   3  21   4       67.72       79.94      9.06 o 
   4  21   4       26.72       32.26      7.18 o 
   5  21   4        0.43        4.48      5.63 o 
   6  21   4       17.60       32.98      9.69 o 
  -7  22   4        0.25        2.49      6.20 o 
  -6  22   4        2.53        1.41      5.59 o 
  -5  22   4        0.74        2.62      4.74 o 
  -4  22   4       18.65        6.09      4.09 o 
  -3  22   4       44.24       41.10      4.81 o 
  -2  22   4        1.18       -3.59      5.56 o 
  -1  22   4       63.12       56.77      5.48 o 
   0  22   4       43.58       47.84      6.02 o 
   1  22   4       32.76       39.81      7.02 o 
   2  22   4       21.42       23.50      5.54 o 
   3  22   4       57.64       59.39      8.29 o 
   4  22   4        0.39        6.29      5.44 o 
   5  22   4       30.11       40.55      8.08 o 
   6  22   4       10.37       13.47      8.66 o 
  -7  23   4        7.47       13.17      7.39 o 
  -6  23   4       31.36       18.80      8.32 o 
  -5  23   4       71.18       67.01      8.63 o 
  -4  23   4       31.85       32.92      8.52 o 
  -3  23   4        0.57       -4.48      3.55 o 
  -2  23   4        2.33       -4.06      4.98 o 
  -1  23   4       13.41       14.26      4.61 o 
   0  23   4      114.48      114.23     11.56 o 
   1  23   4      208.96      221.57     14.51 o 
   2  23   4        1.23        3.65      4.97 o 
   3  23   4       49.02       45.85      8.88 o 
   4  23   4       18.52        9.40      5.95 o 
   5  23   4       72.51      107.47     16.54 o 
  -6  24   4        0.28        9.94      6.53 o 
  -5  24   4       12.16       12.31      6.21 o 
  -4  24   4       34.15       34.68      7.04 o 
  -3  24   4       20.83       19.42      5.46 o 
  -2  24   4        1.83       -2.56      5.60 o 
  -1  24   4       24.25       32.57      5.99 o 
   0  24   4        1.43        2.30      6.25 o 
   1  24   4        8.61       10.57      5.59 o 
   2  24   4       76.46       87.17      9.55 o 
   3  24   4       10.31       -3.65      6.33 o 
   4  24   4        0.59        6.14      5.90 o 
   5  24   4       39.51       35.81     10.26 o 
  -6  25   4       41.00       52.47      8.98 o 
  -5  25   4        2.71        8.77      6.21 o 
  -4  25   4        7.73        8.97     15.50 o 
  -3  25   4        0.01        4.04      5.98 o 
  -2  25   4       34.08       47.06      6.62 o 
  -1  25   4       18.47       14.64      5.61 o 
   0  25   4       50.34       59.30      9.90 o 
   1  25   4      211.08      169.06     13.55 o 
   2  25   4        7.31        8.24      5.67 o 
   3  25   4        9.58       12.47      8.52 o 
   4  25   4        0.30        7.73     14.92 o 
  -5  26   4       17.00       23.63      7.54 o 
  -4  26   4        2.86       -1.42      9.38 o 
  -3  26   4       70.02       59.10     10.24 o 
  -2  26   4       35.27       46.77      8.02 o 
  -1  26   4        5.76        7.82      5.11 o 
   0  26   4        2.02        3.07      5.91 o 
   1  26   4        2.12       -7.49      5.82 o 
   2  26   4       69.76       84.85      9.69 o 
   3  26   4      106.02      118.35     15.48 o 
   4  26   4        9.43        4.93     10.70 o 
  -5  27   4       13.05       20.51      9.30 o 
  -4  27   4        9.98       20.17      8.64 o 
  -3  27   4       14.46       12.75      6.98 o 
  -2  27   4       23.72       23.81     11.41 o 
  -1  27   4        1.12        5.04      7.26 o 
   0  27   4       31.74       31.52      8.67 o 
   1  27   4       76.18       82.31     15.48 o 
   2  27   4        0.94        7.38      5.95 o 
   3  27   4        0.74        3.14      7.83 o 
  -4  28   4       80.64       77.16     12.29 o 
  -3  28   4       14.60        9.82      7.58 o 
  -2  28   4      157.47      174.09     16.60 o 
  -1  28   4        3.31        1.90      8.03 o 
   0  28   4        6.04       -0.60      7.13 o 
   1  28   4        5.34        6.72      8.14 o 
   2  28   4        8.14       -0.59      6.85 o 
  -3  29   4       27.63       52.90     11.13 o 
  -2  29   4        0.18        2.84      7.20 o 
  -1  29   4        1.75        4.33     11.79 o 
   0  29   4        0.09        4.34     14.32 o 
   1  29   4       20.82        8.74      8.96 o 
  -1  30   4       17.80        8.65     12.40 o 
 -10   1   5        5.23        8.96      6.31 o 
  -9   1   5        4.01       10.27      4.82 o 
  -8   1   5      161.12      183.12      8.91 o 
  -7   1   5       19.47       27.40      5.52 o 
  -6   1   5       13.11       11.79      5.39 o 
  -5   1   5     1078.30     1043.28     21.00 o 
  -4   1   5      135.08      122.96      9.85 o 
  -3   1   5      115.16      111.31      6.13 o 
  -2   1   5        6.08       10.42      3.52 o 
  -1   1   5     1050.92      993.17     17.26 o 
   0   1   5      850.45      864.91     14.37 o 
   1   1   5       17.00       17.13      2.75 o 
   2   1   5      395.99      383.01      9.13 o 
   3   1   5       45.99       48.48      4.22 o 
   4   1   5       99.12      102.56      6.37 o 
   5   1   5        0.51       -1.08      3.52 o 
   6   1   5       28.73       39.79      9.11 o 
   7   1   5       95.29       81.30     11.69 o 
   8   1   5        6.86        9.29      8.16 o 
 -10   2   5        0.61       -4.82      4.96 o 
  -9   2   5        3.90        4.72      4.71 o 
  -8   2   5        1.44        0.42      4.45 o 
  -7   2   5      234.83      250.83      9.68 o 
  -6   2   5        3.99       -1.81      3.94 o 
  -5   2   5      220.01      230.81      9.64 o 
  -4   2   5      309.61      301.36     10.49 o 
  -3   2   5      358.92      365.18      9.87 o 
  -2   2   5       16.80       20.84      3.78 o 
  -1   2   5      103.75      111.00      5.58 o 
   0   2   5      108.95      119.92      5.16 o 
   1   2   5      159.87      178.28      5.69 o 
   2   2   5      141.98      157.47      5.98 o 
   3   2   5       69.26       71.49      4.84 o 
   4   2   5       38.40       50.89      5.10 o 
   5   2   5      224.71      234.90     11.09 o 
   6   2   5       95.38       90.98     14.84 o 
   7   2   5       10.51        9.89      7.46 o 
   8   2   5        0.65        5.14      7.61 o 
 -10   3   5        2.95       -2.32      5.68 o 
  -9   3   5       20.17       11.43      5.11 o 
  -8   3   5        1.47        0.44      4.72 o 
  -7   3   5      113.69      130.11      7.73 o 
  -6   3   5       70.07       84.58      6.75 o 
  -5   3   5      129.31      127.01      7.68 o 
  -4   3   5      282.51      278.66     10.10 o 
  -3   3   5       92.83       98.16      5.91 o 
  -2   3   5        0.18        0.64      3.07 o 
  -1   3   5      330.49      334.76      8.90 o 
   0   3   5      328.33      311.00      7.76 o 
   1   3   5       32.18       37.59      3.19 o 
   2   3   5       38.77       38.36      3.71 o 
   3   3   5      151.21      163.64      6.59 o 
   4   3   5      100.01       97.60     10.27 o 
   5   3   5        1.29        2.22      3.89 o 
   6   3   5       67.99       73.32      8.82 o 
   7   3   5      120.33      118.31     10.51 o 
   8   3   5        5.77       18.12      7.64 o 
 -10   4   5        2.76        2.28      5.91 o 
  -9   4   5        9.38        8.61      5.42 o 
  -8   4   5       49.48       42.06      5.73 o 
  -7   4   5      106.97       95.82      7.09 o 
  -6   4   5        0.31        3.81      4.44 o 
  -5   4   5      273.15      274.42     12.80 o 
  -4   4   5       55.54       61.87      6.26 o 
  -3   4   5      117.23      105.18      6.23 o 
  -2   4   5      184.04      189.20      7.10 o 
  -1   4   5        5.55        1.49      2.57 o 
   0   4   5      574.68      604.30     11.37 o 
   1   4   5      464.49      472.94      9.27 o 
   2   4   5      266.21      263.76      7.83 o 
   3   4   5       37.77       45.02      4.98 o 
   4   4   5      474.88      452.50     12.94 o 
   5   4   5       11.85       14.48      4.62 o 
   6   4   5        0.94        0.21      4.77 o 
   7   4   5       24.01       34.97      7.18 o 
   8   4   5        5.97        1.06      6.91 o 
 -10   5   5        0.15       -3.00      6.59 o 
  -9   5   5        1.41        0.21      4.76 o 
  -8   5   5       60.25       66.33      6.53 o 
  -7   5   5        7.73        1.25      4.39 o 
  -6   5   5       48.39       52.69      5.90 o 
  -5   5   5       42.13       40.52      5.68 o 
  -4   5   5      375.75      357.97     11.34 o 
  -3   5   5       43.02       51.91      4.84 o 
  -2   5   5       85.90      102.71      5.67 o 
  -1   5   5       15.20        6.10      2.86 o 
   0   5   5      710.80      669.64     12.74 o 
   1   5   5      145.13      138.54      5.62 o 
   2   5   5        3.28        4.33      2.64 o 
   3   5   5      208.73      220.38      9.08 o 
   4   5   5       12.60       13.86      4.10 o 
   5   5   5        1.26        6.99      4.21 o 
   6   5   5       25.38       29.03      6.79 o 
   7   5   5       85.09       60.57      8.50 o 
   8   5   5       20.32       29.71      8.95 o 
  -9   6   5        6.98        1.93      5.24 o 
  -8   6   5       40.37       42.95      5.83 o 
  -7   6   5        0.01       -3.43      4.24 o 
  -6   6   5      109.95      110.13      7.28 o 
  -5   6   5      288.03      300.63     10.52 o 
  -4   6   5      359.63      362.21     11.23 o 
  -3   6   5      221.51      230.66      7.96 o 
  -2   6   5      747.63      712.74     13.99 o 
  -1   6   5        8.97       11.90      3.14 o 
   0   6   5        9.48       12.65      3.07 o 
   1   6   5       84.29       84.15      4.70 o 
   2   6   5      298.71      285.07      7.37 o 
   3   6   5       74.89       91.39      6.29 o 
   4   6   5      146.14      149.09      8.77 o 
   5   6   5       28.96       19.11     11.11 o 
   6   6   5        2.45        2.17      5.16 o 
   7   6   5        0.64       -4.66      4.62 o 
   8   6   5        9.81        9.70      5.93 o 
  -9   7   5        1.65       -1.19      5.90 o 
  -8   7   5        8.78        4.21      4.98 o 
  -7   7   5       19.45       20.92      5.09 o 
  -6   7   5       26.82       15.77      4.84 o 
  -5   7   5        6.59        5.15      4.59 o 
  -4   7   5      186.06      184.18      8.67 o 
  -3   7   5        8.96       11.37      3.62 o 
  -2   7   5      196.55      209.28      7.01 o 
  -1   7   5       41.94       58.41      4.27 o 
   0   7   5      180.69      178.94      6.14 o 
   1   7   5      250.50      234.72      7.75 o 
   2   7   5       72.79       79.70      4.97 o 
   3   7   5        3.36        5.62      3.12 o 
   4   7   5       17.74       12.90      4.54 o 
   5   7   5      112.10      112.93      8.34 o 
   6   7   5        0.86        1.02      4.77 o 
   7   7   5       13.31       15.66      6.34 o 
   8   7   5        4.22        9.32      6.01 o 
  -9   8   5       48.02       60.55      8.46 o 
  -8   8   5        4.03        9.10      5.03 o 
  -7   8   5        9.01        0.83      4.45 o 
  -6   8   5      106.27      102.46      7.00 o 
  -5   8   5        0.02       -5.99      3.99 o 
  -4   8   5       48.70       49.94      5.12 o 
  -3   8   5      105.25      100.82      5.85 o 
  -2   8   5      376.28      365.24      8.97 o 
  -1   8   5        0.12       -4.20      2.80 o 
   0   8   5      400.24      394.29      8.75 o 
   1   8   5      124.27      123.97      6.13 o 
   2   8   5      359.29      352.78      9.39 o 
   3   8   5      147.08      143.53      7.45 o 
   4   8   5       28.64       23.88      5.24 o 
   5   8   5       84.98       81.63      7.46 o 
   6   8   5        6.79        0.56      5.03 o 
   7   8   5        6.70       18.21      6.38 o 
   8   8   5        0.49       13.03      6.77 o 
  -9   9   5        6.80       12.07      6.56 o 
  -8   9   5        6.28        9.18      7.29 o 
  -7   9   5        2.12       -2.18      5.08 o 
  -6   9   5        0.40       -2.48      4.10 o 
  -5   9   5       26.27       17.22      4.72 o 
  -4   9   5        4.00        4.95      3.79 o 
  -3   9   5       66.88       54.23      7.71 o 
  -2   9   5      433.33      427.55      9.80 o 
  -1   9   5       66.64       73.41      4.89 o 
   0   9   5       99.56      105.12      5.04 o 
   1   9   5       38.76       43.59      4.14 o 
   2   9   5        0.14        1.41      2.71 o 
   3   9   5        1.12        4.78      3.18 o 
   4   9   5        3.92        5.30      4.24 o 
   5   9   5       58.60       61.75      6.94 o 
   6   9   5        8.14       14.75      5.21 o 
   7   9   5        2.16        5.89      5.89 o 
   8   9   5       16.90       16.58      7.14 o 
  -9  10   5       37.80       36.61      7.79 o 
  -8  10   5        7.30       -1.20      5.55 o 
  -7  10   5        7.91        9.27      5.16 o 
  -6  10   5       46.63       55.02      6.45 o 
  -5  10   5       63.04       56.83      6.77 o 
  -4  10   5       24.88       19.85      4.31 o 
  -3  10   5      985.23      883.31     16.47 o 
  -2  10   5      102.23      102.84      5.38 o 
  -1  10   5      270.97      264.59      7.80 o 
   0  10   5      611.05      608.33     13.05 o 
   1  10   5      201.85      192.81      6.84 o 
   2  10   5      295.91      273.57      7.79 o 
   3  10   5      364.75      352.05     13.11 o 
   4  10   5       18.69       23.01      4.40 o 
   5  10   5       88.02      102.86     12.56 o 
   6  10   5       40.77       34.39      6.30 o 
   7  10   5       24.91       34.37     11.82 o 
  -9  11   5        4.01        1.94      6.03 o 
  -8  11   5       49.56       39.11      7.66 o 
  -7  11   5       12.78       15.00      5.45 o 
  -6  11   5      226.99      227.67      9.47 o 
  -5  11   5        1.28       -1.38      3.84 o 
  -4  11   5        0.00       -2.92      3.55 o 
  -3  11   5      117.72      115.73      5.82 o 
  -2  11   5      712.00      722.49     14.06 o 
  -1  11   5        0.31        0.25      3.49 o 
   0  11   5      180.24      194.64      7.60 o 
   1  11   5      278.05      257.34      7.88 o 
   2  11   5       20.53       22.76      3.69 o 
   3  11   5       38.06       41.40      5.16 o 
   4  11   5       45.70       47.30      5.50 o 
   5  11   5       31.34       50.51      6.62 o 
   6  11   5        0.26        6.63      4.73 o 
   7  11   5       53.15       66.76     13.23 o 
  -9  12   5       27.16       40.67      8.90 o 
  -8  12   5        5.30        2.01      6.01 o 
  -7  12   5        8.10        9.99      5.56 o 
  -6  12   5        6.15        8.39      4.79 o 
  -5  12   5        1.39       -5.28      3.63 o 
  -4  12   5       64.98       55.73      5.38 o 
  -3  12   5      499.42      474.44     10.46 o 
  -2  12   5     2290.58     2289.33     32.60 o 
  -1  12   5       75.68       75.42      5.02 o 
   0  12   5      269.70      256.37      8.00 o 
   1  12   5        7.26        7.39      3.14 o 
   2  12   5      209.55      196.07      7.41 o 
   3  12   5        4.37        5.54      3.52 o 
   4  12   5       71.33       76.22      6.64 o 
   5  12   5        0.11        7.35      4.50 o 
   6  12   5        0.89        9.04      6.56 o 
   7  12   5        2.94        1.90      5.68 o 
  -9  13   5        0.30       17.60     10.27 o 
  -8  13   5        6.25       10.58      6.44 o 
  -7  13   5       68.63       63.58      8.23 o 
  -6  13   5       22.31       29.28      5.84 o 
  -5  13   5      103.73       90.60      8.00 o 
  -4  13   5        0.25       -4.59      3.38 o 
  -3  13   5       55.10       59.39      5.40 o 
  -2  13   5       59.71       56.86      5.16 o 
  -1  13   5      263.55      274.83      8.04 o 
   0  13   5     1149.25     1080.37     18.46 o 
   1  13   5      498.43      488.36     11.92 o 
   2  13   5        1.30        4.00      2.99 o 
   3  13   5       24.69       22.26      4.92 o 
   4  13   5      205.63      203.23      9.52 o 
   5  13   5       38.22       42.22      6.65 o 
   6  13   5       10.86       19.79      6.60 o 
   7  13   5       85.37       79.45      9.74 o 
  -8  14   5        0.02       -6.98      7.29 o 
  -7  14   5        4.61        7.29      6.35 o 
  -6  14   5       25.39       24.67      6.51 o 
  -5  14   5        3.52        2.32      4.34 o 
  -4  14   5       38.18       30.61      5.76 o 
  -3  14   5       29.71       19.59      4.49 o 
  -2  14   5       51.37       55.32      5.26 o 
  -1  14   5        0.75       -0.85      2.98 o 
   0  14   5       40.11       34.67      4.15 o 
   1  14   5        2.12        3.52      3.21 o 
   2  14   5       32.66       30.38      4.10 o 
   3  14   5        2.80        3.86      3.66 o 
   4  14   5       25.89       25.98      4.91 o 
   5  14   5       45.74       38.35      7.59 o 
   6  14   5        2.69        8.22      5.81 o 
   7  14   5       18.73       44.11      8.49 o 
  -8  15   5       30.06       21.70      7.81 o 
  -7  15   5       46.98       50.17      8.32 o 
  -6  15   5       60.51       77.23      9.07 o 
  -5  15   5       68.47       62.35      6.85 o 
  -4  15   5        0.10       -0.12      4.30 o 
  -3  15   5        0.02        5.72      3.75 o 
  -2  15   5      274.18      254.50      9.46 o 
  -1  15   5       34.34       42.38      4.21 o 
   0  15   5      640.49      582.77     13.47 o 
   1  15   5      151.22      168.08      8.60 o 
   2  15   5        0.03        7.71      3.23 o 
   3  15   5       49.04       38.95      5.47 o 
   4  15   5       31.28       33.35      7.27 o 
   5  15   5       20.38       23.91      5.58 o 
   6  15   5        4.58        5.63      5.81 o 
   7  15   5       80.70       54.10     15.49 o 
  -8  16   5        2.44        1.83      7.93 o 
  -7  16   5        0.00       -7.59      5.06 o 
  -6  16   5       15.95       13.16      6.43 o 
  -5  16   5        2.89       -6.11      5.28 o 
  -4  16   5        1.16        1.44      3.91 o 
  -3  16   5        9.93        7.88      4.36 o 
  -2  16   5      238.97      240.20      9.29 o 
  -1  16   5        3.39        4.99      3.31 o 
   0  16   5       20.25       18.48      4.02 o 
   1  16   5       69.30       73.38      6.29 o 
   2  16   5       93.31       80.43      5.59 o 
   3  16   5       13.78        3.40      3.72 o 
   4  16   5        8.50       14.43      5.49 o 
   5  16   5       28.31       37.00      6.31 o 
   6  16   5        1.48        8.37      6.20 o 
  -8  17   5       37.59       30.55      8.88 o 
  -7  17   5       36.82       35.26      7.46 o 
  -6  17   5      129.02      143.68     11.21 o 
  -5  17   5       10.16        2.38      5.65 o 
  -4  17   5        0.19        0.00      4.35 o 
  -3  17   5        1.12        3.63      3.91 o 
  -2  17   5       10.89       12.74      4.49 o 
  -1  17   5       24.07       21.24      4.40 o 
   0  17   5      524.37      527.74     12.97 o 
   1  17   5      135.46      139.59      7.10 o 
   2  17   5        8.21       10.43      3.70 o 
   3  17   5       43.62       35.88      6.06 o 
   4  17   5        3.51        5.15      4.60 o 
   5  17   5       11.20       12.10      5.12 o 
   6  17   5        1.97        3.08      8.33 o 
  -7  18   5        1.26        4.76      5.85 o 
  -6  18   5       19.67       11.59      6.08 o 
  -5  18   5       14.80        5.44      5.70 o 
  -4  18   5       23.18       25.76      6.33 o 
  -3  18   5      139.55      146.10      9.27 o 
  -2  18   5       25.52       30.40      4.45 o 
  -1  18   5       15.67       15.03      4.26 o 
   0  18   5        2.47        2.81      3.92 o 
   1  18   5       24.88       26.16      4.31 o 
   2  18   5        9.26       14.94      4.36 o 
   3  18   5       18.18       14.20      5.14 o 
   4  18   5        0.71        0.43      4.48 o 
   5  18   5       11.87       12.14      6.06 o 
   6  18   5        0.76       17.42     12.03 o 
  -7  19   5       21.78       21.40      7.09 o 
  -6  19   5        3.03       -3.62      4.97 o 
  -5  19   5       42.40       54.50     10.71 o 
  -4  19   5        0.62       -1.88      5.28 o 
  -3  19   5       37.60       35.44      6.45 o 
  -2  19   5       23.30       18.95      5.62 o 
  -1  19   5      208.86      233.51     12.91 o 
   0  19   5      124.60      111.33      8.64 o 
   1  19   5      126.41      131.10      8.89 o 
   2  19   5        0.01        4.29      3.81 o 
   3  19   5       37.23       46.53      6.83 o 
   4  19   5        2.46        2.04      4.74 o 
   5  19   5        0.58        6.24      5.84 o 
   6  19   5       14.60       48.85     14.53 o 
  -7  20   5        1.65        8.65      6.40 o 
  -6  20   5        3.90       -0.60      5.28 o 
  -5  20   5       12.62        8.32      5.45 o 
  -4  20   5       16.56       11.51      5.36 o 
  -3  20   5      170.61      170.27     11.23 o 
  -2  20   5      123.95      124.14      8.82 o 
  -1  20   5        0.95       -4.04      4.77 o 
   0  20   5        0.72       -0.29      4.59 o 
   1  20   5       22.18       25.55      6.23 o 
   2  20   5       72.95       78.85      6.86 o 
   3  20   5       26.94       42.95      6.64 o 
   4  20   5        1.25        2.44      5.03 o 
   5  20   5        0.34        3.61      5.48 o 
  -6  21   5        0.02        2.00      5.59 o 
  -5  21   5        1.13       -1.72      5.16 o 
  -4  21   5       22.56       20.27      5.30 o 
  -3  21   5        3.10        1.49      4.81 o 
  -2  21   5       40.60       40.75      6.37 o 
  -1  21   5        3.69        5.23      5.61 o 
   0  21   5        1.02        7.09      5.14 o 
   1  21   5       37.17       43.66      7.21 o 
   2  21   5        3.92        7.74      4.90 o 
   3  21   5        5.17        1.87      5.01 o 
   4  21   5        0.15       12.30      6.61 o 
   5  21   5        1.86        3.85      6.99 o 
  -6  22   5        0.09        7.65      6.42 o 
  -5  22   5       33.45       25.68      6.82 o 
  -4  22   5       17.11       20.91      7.89 o 
  -3  22   5       39.43       34.93      8.99 o 
  -2  22   5        7.65        8.46      6.95 o 
  -1  22   5        6.18       10.11      6.10 o 
   0  22   5       18.18       14.29      7.27 o 
   1  22   5       60.61       81.80      9.13 o 
   2  22   5       66.02       70.29      8.78 o 
   3  22   5      132.88      140.61     25.45 o 
   4  22   5       26.77       34.47      8.69 o 
  -6  23   5        7.91       14.29      7.72 o 
  -5  23   5        0.70        4.80      5.66 o 
  -4  23   5       13.91       14.07      7.09 o 
  -3  23   5        0.96       -0.19      4.94 o 
  -2  23   5        8.63        9.60      5.14 o 
  -1  23   5        7.01        7.47      6.01 o 
   0  23   5        0.01       11.19      5.90 o 
   1  23   5        8.51        4.79      6.20 o 
   2  23   5        3.14        4.13      5.29 o 
   3  23   5       16.79        7.47      7.88 o 
   4  23   5        1.84        3.96      7.41 o 
  -5  24   5       40.50       62.39      7.93 o 
  -4  24   5       76.60       80.30      9.50 o 
  -3  24   5       11.97       10.70      5.86 o 
  -2  24   5       63.47       60.96     12.53 o 
  -1  24   5        9.93       20.33      7.40 o 
   0  24   5        2.65        1.72      6.23 o 
   1  24   5       27.25       21.04      6.70 o 
   2  24   5       88.42       93.70     13.57 o 
   3  24   5       71.99       53.76     11.95 o 
  -4  25   5        0.76        5.84      7.66 o 
  -3  25   5       26.08       32.69     11.50 o 
  -2  25   5        0.62       -1.60      6.35 o 
  -1  25   5       79.25       93.10     14.32 o 
   0  25   5        0.01       -8.36      5.57 o 
   1  25   5        0.95        8.18      6.88 o 
   2  25   5        0.60       -1.94      5.40 o 
   3  25   5        0.04        2.34      9.75 o 
  -4  26   5       12.10       14.83      7.46 o 
  -3  26   5       32.28       23.58      7.75 o 
  -2  26   5       34.73       44.49      9.48 o 
  -1  26   5       96.63       85.03     17.58 o 
   0  26   5        9.18       -0.11      7.48 o 
   1  26   5       20.45       17.10      9.84 o 
   2  26   5       56.24       54.50     12.68 o 
  -3  27   5        1.52        2.69      6.46 o 
  -2  27   5       36.69       44.03     12.59 o 
  -1  27   5       43.94       51.98     12.93 o 
   0  27   5       54.98       41.37     11.39 o 
   1  27   5        0.06        9.03      8.44 o 
  -9   0   6       61.12       53.13      9.69 o 
  -8   0   6        7.42       11.63      7.50 o 
  -7   0   6       11.28       12.27      7.81 o 
  -6   0   6       33.87       47.69      8.97 o 
  -5   0   6        4.96        9.33      7.14 o 
  -4   0   6       96.67      123.90     17.33 o 
  -3   0   6     1365.57     1250.24     30.84 o 
  -2   0   6        9.37        7.23      4.75 o 
  -1   0   6        0.49        1.62      4.46 o 
   0   0   6       38.99       52.47      5.63 o 
   1   0   6      247.36      260.12     13.42 o 
   2   0   6       24.77       26.15      6.18 o 
   3   0   6        0.35       -1.45      5.88 o 
   4   0   6      393.33      378.09     20.77 o 
   5   0   6       90.48       74.78     11.49 o 
   6   0   6        3.58        9.98     11.65 o 
   7   0   6       17.16       15.63     11.88 o 
  -9   1   6       27.64       22.94      7.62 o 
  -8   1   6        1.25       -3.50      4.84 o 
  -7   1   6       51.59       55.85      6.74 o 
  -6   1   6       12.60        9.91      5.18 o 
  -5   1   6        0.86       -1.21      4.26 o 
  -4   1   6        2.63       -3.45      4.74 o 
  -3   1   6        1.19       -2.10      3.41 o 
  -2   1   6       23.46       20.98      3.88 o 
  -1   1   6      165.34      164.92      7.11 o 
   0   1   6       52.80       48.99      4.09 o 
   1   1   6      151.24      153.02      7.03 o 
   2   1   6        1.71        2.99      3.13 o 
   3   1   6       32.64       39.08      6.46 o 
   4   1   6       45.32       47.80      8.11 o 
   5   1   6        0.18       10.56      6.10 o 
   6   1   6        0.92        8.73      8.16 o 
   7   1   6        0.15        6.73     17.89 o 
  -9   2   6        5.96        6.73      5.45 o 
  -8   2   6        0.67        5.09      5.05 o 
  -7   2   6        5.93        4.25      5.12 o 
  -6   2   6       30.49       28.23      5.81 o 
  -5   2   6        2.50        1.03      4.53 o 
  -4   2   6       62.87       68.72      6.69 o 
  -3   2   6      559.64      554.25     13.09 o 
  -2   2   6       18.04       15.00      3.70 o 
  -1   2   6       54.36       53.16      4.45 o 
   0   2   6        1.49       -0.73      2.47 o 
   1   2   6      142.46      145.80      7.29 o 
   2   2   6      238.31      232.58      8.71 o 
   3   2   6      168.58      168.18      8.67 o 
   4   2   6       25.19       25.35      5.84 o 
   5   2   6        9.96        6.53      5.98 o 
   6   2   6       23.35       23.59      8.83 o 
   7   2   6        1.27       13.57      8.09 o 
  -9   3   6       14.37       29.85      6.08 o 
  -8   3   6       21.69       17.02      5.63 o 
  -7   3   6       39.52       44.80      6.43 o 
  -6   3   6       43.90       28.05      5.91 o 
  -5   3   6       72.79       80.37      9.20 o 
  -4   3   6      169.31      165.90      8.70 o 
  -3   3   6      175.42      160.11      7.07 o 
  -2   3   6       48.01       42.78      4.57 o 
  -1   3   6      141.42      134.29      5.88 o 
   0   3   6       57.92       60.13      4.48 o 
   1   3   6      126.55      131.22      6.10 o 
   2   3   6        1.41        2.59      3.67 o 
   3   3   6       14.48       15.26      4.94 o 
   4   3   6        0.26       -1.59      4.57 o 
   5   3   6       10.22        3.70      5.04 o 
   6   3   6       27.10       22.39      9.28 o 
   7   3   6        2.15        9.54      8.15 o 
  -9   4   6       18.11       20.94      7.42 o 
  -8   4   6        1.42       -2.48      4.75 o 
  -7   4   6        5.37        3.16      5.01 o 
  -6   4   6       64.37       56.97      6.66 o 
  -5   4   6      150.99      160.24      8.86 o 
  -4   4   6       35.47       35.09      5.84 o 
  -3   4   6      168.35      179.29      7.35 o 
  -2   4   6       55.61       54.36      5.06 o 
  -1   4   6        7.52        9.99      3.17 o 
   0   4   6       38.72       44.33      4.79 o 
   1   4   6       53.93       62.87      4.70 o 
   2   4   6      505.66      456.30     15.03 o 
   3   4   6       81.45       75.16      6.52 o 
   4   4   6        0.44       -6.89      4.73 o 
   5   4   6        0.14        2.24      5.59 o 
   6   4   6       15.89       15.60      6.70 o 
   7   4   6        1.64        5.92      7.55 o 
  -9   5   6        6.25        8.25      6.85 o 
  -8   5   6       70.22       69.12      7.19 o 
  -7   5   6        9.20       10.44      5.34 o 
  -6   5   6       42.81       38.56      6.07 o 
  -5   5   6       25.69       38.50      5.98 o 
  -4   5   6       89.67       96.52      7.20 o 
  -3   5   6        3.30        3.27      3.39 o 
  -2   5   6       54.11       43.31      4.78 o 
  -1   5   6      401.45      405.16      9.39 o 
   0   5   6      418.43      391.49     10.96 o 
   1   5   6       29.92       23.99      3.70 o 
   2   5   6        0.80        3.83      3.93 o 
   3   5   6       81.21       86.83      6.99 o 
   4   5   6       49.83       46.42      8.25 o 
   5   5   6       30.64       37.57      8.07 o 
   6   5   6       37.10       34.01      8.02 o 
   7   5   6       33.45       46.93     10.71 o 
  -9   6   6        5.85        4.80      6.31 o 
  -8   6   6       17.12       15.51      5.68 o 
  -7   6   6        1.63        0.26      5.06 o 
  -6   6   6       13.30        9.91      5.24 o 
  -5   6   6      247.42      233.25     15.07 o 
  -4   6   6       38.92       28.93      5.04 o 
  -3   6   6      111.73      115.99      6.61 o 
  -2   6   6       29.14       28.33      4.00 o 
  -1   6   6       36.75       41.34      4.06 o 
   0   6   6      175.16      179.07      8.15 o 
   1   6   6       82.22       85.43      5.73 o 
   2   6   6      551.49      531.29     15.26 o 
   3   6   6        0.36        2.59      4.28 o 
   4   6   6        9.19       17.24      5.31 o 
   5   6   6       27.77       12.82      6.28 o 
   6   6   6        4.75        8.74      6.33 o 
   7   6   6       15.86       15.52      6.57 o 
  -9   7   6        2.28        4.58      6.98 o 
  -8   7   6       34.40       44.53      7.04 o 
  -7   7   6       88.91       96.77     13.80 o 
  -6   7   6       88.06       90.71      7.33 o 
  -5   7   6       26.20       16.05      4.91 o 
  -4   7   6       14.55       17.15      4.82 o 
  -3   7   6      192.31      171.46      8.12 o 
  -2   7   6      244.53      259.14      8.27 o 
  -1   7   6      337.99      312.21      8.23 o 
   0   7   6      777.95      754.55     16.36 o 
   1   7   6        4.80        7.18      3.34 o 
   2   7   6        3.28        3.29      3.88 o 
   3   7   6       83.62      107.23     11.56 o 
   4   7   6      176.87      187.38     10.78 o 
   5   7   6      109.42      124.82     14.04 o 
   6   7   6       46.71       35.10      8.65 o 
   7   7   6       19.63       21.12      7.81 o 
  -8   8   6        3.65        8.35      5.82 o 
  -7   8   6        1.86        2.30      4.91 o 
  -6   8   6        0.30       -1.96      4.53 o 
  -5   8   6       12.18       13.50      4.61 o 
  -4   8   6       55.02       53.76      5.67 o 
  -3   8   6      238.49      263.16      9.04 o 
  -2   8   6       77.84       74.12      5.24 o 
  -1   8   6        2.58       -4.46      2.97 o 
   0   8   6      109.80      119.07      7.21 o 
   1   8   6        1.36       -2.37      2.93 o 
   2   8   6      262.18      250.55      8.59 o 
   3   8   6        0.88        4.18      4.47 o 
   4   8   6        3.59       12.80      5.21 o 
   5   8   6        0.04       -1.44      5.41 o 
   6   8   6        1.99        5.40      5.99 o 
   7   8   6        3.39        0.24      5.94 o 
  -8   9   6       33.27       40.84      7.09 o 
  -7   9   6      144.72      141.92     10.30 o 
  -6   9   6       32.76       22.39      5.48 o 
  -5   9   6       31.41       26.45      5.53 o 
  -4   9   6        1.19        4.14      4.07 o 
  -3   9   6       97.31       89.79      5.59 o 
  -2   9   6        2.82        5.74      3.29 o 
  -1   9   6      385.93      384.01     10.22 o 
   0   9   6      422.73      422.83     10.95 o 
   1   9   6        8.96        8.15      3.46 o 
   2   9   6       69.55       71.66      5.82 o 
   3   9   6        1.31        0.77      4.34 o 
   4   9   6      287.22      291.62     13.11 o 
   5   9   6       12.76       23.39      7.05 o 
   6   9   6       41.18       46.64      9.11 o 
  -8  10   6       14.22        8.66      5.84 o 
  -7  10   6       16.57        7.36      5.47 o 
  -6  10   6        0.33        0.23      4.61 o 
  -5  10   6       17.34       20.19      5.30 o 
  -4  10   6       46.33       48.22      6.06 o 
  -3  10   6        0.09        0.13      3.15 o 
  -2  10   6      142.72      134.82      6.84 o 
  -1  10   6      447.64      438.11     10.89 o 
   0  10   6      149.31      158.79      9.35 o 
   1  10   6      101.46      113.25      6.22 o 
   2  10   6      288.17      296.12      9.51 o 
   3  10   6       19.89       19.28      7.12 o 
   4  10   6       36.10       53.28     12.75 o 
   5  10   6        0.02        9.72      6.13 o 
   6  10   6        2.84        6.19      6.86 o 
  -8  11   6       14.04        9.60      5.81 o 
  -7  11   6       28.27       30.38      7.74 o 
  -6  11   6       12.79       15.68      5.14 o 
  -5  11   6        5.45       -1.00      4.56 o 
  -4  11   6        1.99       -0.12      3.92 o 
  -3  11   6       33.74       31.09      4.36 o 
  -2  11   6        1.43        5.03      3.51 o 
  -1  11   6      201.10      192.81      7.93 o 
   0  11   6       14.04       15.42      4.00 o 
   1  11   6       30.32       26.86      4.87 o 
   2  11   6      174.10      167.75      7.68 o 
   3  11   6       15.22       21.26      5.27 o 
   4  11   6       76.78       80.39      8.48 o 
   5  11   6       12.24        6.58      6.30 o 
   6  11   6       23.00       39.90      8.49 o 
  -8  12   6        6.15        3.72      6.90 o 
  -7  12   6        6.51       14.09      5.84 o 
  -6  12   6       34.78       41.24      6.77 o 
  -5  12   6       45.80       44.98      6.25 o 
  -4  12   6       33.97       34.03      5.54 o 
  -3  12   6        5.68        9.07      4.37 o 
  -2  12   6        0.41       -1.39      3.35 o 
  -1  12   6       39.21       51.85      5.25 o 
   0  12   6        5.88       10.29      3.70 o 
   1  12   6       33.10       44.91      5.17 o 
   2  12   6      511.73      489.89     12.58 o 
   3  12   6       53.20       67.83      6.14 o 
   4  12   6       45.68       51.63      8.91 o 
   5  12   6        7.23       12.44      6.10 o 
   6  12   6       15.59       21.69      7.24 o 
  -8  13   6       15.62       14.97     10.45 o 
  -7  13   6        4.70       -1.51      8.61 o 
  -6  13   6       17.90       23.23      6.07 o 
  -5  13   6       13.87       13.50      5.09 o 
  -4  13   6       37.00       29.62      5.84 o 
  -3  13   6       75.02       62.73      5.97 o 
  -2  13   6       79.24       84.55      6.35 o 
  -1  13   6        5.88        7.18      4.86 o 
   0  13   6        0.71        4.91      3.74 o 
   1  13   6       12.51       11.43      3.95 o 
   2  13   6        8.48       14.91      4.00 o 
   3  13   6        0.00        1.75      4.23 o 
   4  13   6       18.37       12.11      6.41 o 
   5  13   6       25.15       23.74      7.38 o 
   6  13   6        5.94       11.57      8.90 o 
  -7  14   6        4.47       -1.41      7.66 o 
  -6  14   6       51.79       46.70      6.92 o 
  -5  14   6       57.56       58.67      6.48 o 
  -4  14   6      124.29      114.28      9.21 o 
  -3  14   6        8.32       -1.68      5.56 o 
  -2  14   6       22.20       14.59      5.36 o 
  -1  14   6      453.48      429.09     14.18 o 
   0  14   6      120.61      100.59      6.78 o 
   1  14   6       76.36       95.96      6.51 o 
   2  14   6       79.11       82.21      6.52 o 
   3  14   6       69.09       65.44      7.66 o 
   4  14   6        0.47        1.41      6.28 o 
   5  14   6        0.59        5.84      6.54 o 
   6  14   6       31.01       26.98     19.71 o 
  -7  15   6       38.84       33.20      8.53 o 
  -6  15   6        1.67        3.21      6.13 o 
  -5  15   6       11.75        8.42      5.58 o 
  -4  15   6        1.52       -1.05      4.62 o 
  -3  15   6       62.71       61.95      6.64 o 
  -2  15   6      237.70      220.28     11.14 o 
  -1  15   6      105.26       92.37     10.84 o 
   0  15   6        6.46       10.75      4.71 o 
   1  15   6       10.27       10.21      4.36 o 
   2  15   6       13.18       18.45      5.22 o 
   3  15   6       16.05       15.66      5.55 o 
   4  15   6       22.20       17.78      7.38 o 
   5  15   6       18.10       27.90      7.75 o 
  -7  16   6        3.28        5.30      7.58 o 
  -6  16   6       73.48       72.92     14.22 o 
  -5  16   6       89.94       99.75      8.39 o 
  -4  16   6       75.74       88.49      9.75 o 
  -3  16   6       28.06       29.90      5.75 o 
  -2  16   6        1.33        0.93      3.98 o 
  -1  16   6       22.86       17.87      6.51 o 
   0  16   6       58.45       58.90      6.42 o 
   1  16   6      156.27      180.70     12.43 o 
   2  16   6      218.69      217.92     10.56 o 
   3  16   6       52.82       58.30      7.68 o 
   4  16   6        0.85       -0.76      5.93 o 
   5  16   6       11.89        7.03      6.80 o 
  -7  17   6        2.50        3.05      7.10 o 
  -6  17   6        9.23        9.95      7.17 o 
  -5  17   6        6.35       10.05      8.47 o 
  -4  17   6        1.85        0.55      4.75 o 
  -3  17   6       12.45       14.35      5.09 o 
  -2  17   6        7.61       14.52      6.81 o 
  -1  17   6       51.87       59.49      8.64 o 
   0  17   6       52.34       53.02      7.40 o 
   1  17   6        2.51        5.37      5.15 o 
   2  17   6       44.16       56.13      6.42 o 
   3  17   6       15.10       21.79      5.91 o 
   4  17   6        8.87        9.05      5.62 o 
   5  17   6        1.19       13.92      8.43 o 
  -6  18   6        4.42        2.66      6.63 o 
  -5  18   6       26.44       29.19      7.94 o 
  -4  18   6      109.94      141.57      8.82 o 
  -3  18   6       11.53       12.90      5.07 o 
  -2  18   6       53.57       52.65      8.59 o 
  -1  18   6        0.20       -1.06      5.59 o 
   0  18   6        1.96       -0.07      6.54 o 
   1  18   6       61.83       60.12      9.06 o 
   2  18   6      114.02      116.97      8.35 o 
   3  18   6       94.06       89.97     11.50 o 
   4  18   6        0.02        1.49      4.87 o 
  -6  19   6       31.65       30.10      8.42 o 
  -5  19   6       26.52       32.47      8.17 o 
  -4  19   6        6.51        3.87      5.55 o 
  -3  19   6        3.76        4.17      4.98 o 
  -2  19   6       63.19       81.82      9.91 o 
  -1  19   6       57.47       63.95      8.86 o 
   0  19   6        2.63        9.05      5.49 o 
   1  19   6        4.20        7.07      5.55 o 
   2  19   6       59.11       61.45      9.00 o 
   3  19   6        8.90        3.69      5.00 o 
   4  19   6       13.30       26.08      7.46 o 
  -6  20   6        0.13       -8.03      7.10 o 
  -5  20   6        0.01       -1.05      7.23 o 
  -4  20   6        0.50        3.92      8.59 o 
  -3  20   6       85.62       90.40      8.85 o 
  -2  20   6        8.33        9.96      6.86 o 
  -1  20   6        0.05        2.53      5.92 o 
   0  20   6       48.90       67.75      8.14 o 
   1  20   6        1.37        3.79      5.61 o 
   2  20   6       57.97       58.16      7.93 o 
   3  20   6       61.21       72.28      8.49 o 
   4  20   6        0.45        2.72      6.14 o 
  -5  21   6       12.13        1.40      6.01 o 
  -4  21   6        1.15       -2.26      7.46 o 
  -3  21   6        6.12       13.73      8.14 o 
  -2  21   6       63.02       65.80      9.76 o 
  -1  21   6       87.60       80.40     12.27 o 
   0  21   6        4.76       -2.47      5.59 o 
   1  21   6       70.59       74.22      9.32 o 
   2  21   6        0.11       -5.03      4.54 o 
   3  21   6        7.43       17.88      9.22 o 
  -5  22   6        3.62        1.78      6.29 o 
  -4  22   6        4.09       -0.46      5.88 o 
  -3  22   6       33.95       34.65     13.05 o 
  -2  22   6        1.24        1.89      6.59 o 
  -1  22   6        2.92        7.08      7.99 o 
   0  22   6       12.67        4.00      8.19 o 
   1  22   6       25.15       18.17      8.22 o 
   2  22   6        7.25       16.99      6.27 o 
   3  22   6       29.65       33.14     11.26 o 
  -4  23   6       41.44       47.84      8.19 o 
  -3  23   6        2.01       -3.09      7.78 o 
  -2  23   6       29.24       49.97     18.24 o 
  -1  23   6       52.13       53.97     12.16 o 
   0  23   6       88.46       90.71     12.98 o 
   1  23   6       23.72       14.26      8.01 o 
   2  23   6        1.26        4.68      6.00 o 
  -3  24   6       19.10       17.73      9.44 o 
  -2  24   6       32.70       23.21     12.19 o 
  -1  24   6        2.61        1.32      8.21 o 
   0  24   6       50.19       53.64     11.10 o 
   1  24   6       23.31       14.71      9.65 o 
  -1  25   6       33.77       33.26     10.57 o 
  -8   1   7      104.02      124.83     11.02 o 
  -7   1   7       63.64       65.26      7.63 o 
  -6   1   7        5.97       12.03      5.71 o 
  -5   1   7       25.61       26.44      6.24 o 
  -4   1   7       10.47        1.90      4.61 o 
  -3   1   7        0.11       -0.68      3.38 o 
  -2   1   7      280.50      267.70      8.59 o 
  -1   1   7       54.00       68.88      5.32 o 
   0   1   7        0.68        3.04      3.26 o 
   1   1   7        8.27        9.58      4.25 o 
   2   1   7       14.71        8.38      5.87 o 
   3   1   7        1.59       -3.25      5.22 o 
   4   1   7      210.75      206.68     14.99 o 
   5   1   7       18.94       30.02     10.27 o 
  -8   2   7        0.01        0.68      6.75 o 
  -7   2   7        1.89       -2.64      5.17 o 
  -6   2   7       64.46       69.91      7.56 o 
  -5   2   7        9.07        1.87      4.93 o 
  -4   2   7        4.09        9.09      4.96 o 
  -3   2   7        4.31        2.54      3.55 o 
  -2   2   7       15.32       20.08      4.23 o 
  -1   2   7      254.70      223.44      8.15 o 
   0   2   7       52.35       55.70      5.71 o 
   1   2   7        2.50       -0.39      4.19 o 
   2   2   7       34.07       38.42      7.39 o 
   3   2   7       10.52        5.36      5.98 o 
   4   2   7       78.74       65.52      9.93 o 
   5   2   7       10.21       16.19      9.75 o 
  -8   3   7       15.11       20.50      7.65 o 
  -7   3   7       17.86        9.58      5.85 o 
  -6   3   7        8.95       13.74      5.65 o 
  -5   3   7       20.79        2.00      6.04 o 
  -4   3   7        4.89       -1.82      4.12 o 
  -3   3   7       77.90       85.04      5.95 o 
  -2   3   7       84.40       92.54      7.91 o 
  -1   3   7      229.34      208.79      8.23 o 
   0   3   7        2.53        2.81      3.46 o 
   1   3   7       10.10        5.83      4.77 o 
   2   3   7      145.30      159.45      9.54 o 
   3   3   7      139.27      153.92     18.25 o 
   4   3   7       55.06       63.94      9.92 o 
   5   3   7       53.84       42.08     16.56 o 
  -8   4   7        0.03       -4.71      6.92 o 
  -7   4   7       13.69       10.28      5.90 o 
  -6   4   7       56.28       44.53      6.87 o 
  -5   4   7       93.18       91.57      7.52 o 
  -4   4   7       13.66       16.54      4.97 o 
  -3   4   7       46.15       37.97      4.94 o 
  -2   4   7        8.21        7.50      3.50 o 
  -1   4   7      160.75      143.35      7.16 o 
   0   4   7       20.31       27.21      4.38 o 
   1   4   7      184.60      198.32      9.64 o 
   2   4   7      116.10      109.90      8.39 o 
   3   4   7        5.52        0.94      6.18 o 
   4   4   7        3.45        1.49      6.06 o 
   5   4   7        0.57       -1.81      6.12 o 
  -8   5   7        1.45        4.57      7.06 o 
  -7   5   7        6.23       -3.10      5.29 o 
  -6   5   7        1.43       -2.56      5.09 o 
  -5   5   7        1.17       -0.73      4.64 o 
  -4   5   7       12.62        3.01      4.50 o 
  -3   5   7      212.10      218.79     12.08 o 
  -2   5   7       20.25       22.03      4.11 o 
  -1   5   7      264.99      264.20      9.07 o 
   0   5   7       63.14       57.45      5.52 o 
   1   5   7       10.68        9.02      4.55 o 
   2   5   7      148.47      139.04      9.09 o 
   3   5   7       91.61       82.90     10.73 o 
   4   5   7      196.54      152.22     13.51 o 
   5   5   7        4.82        3.98      6.80 o 
  -7   6   7       11.84        5.98      5.71 o 
  -6   6   7       60.56       59.55      7.40 o 
  -5   6   7       64.76       54.59      7.16 o 
  -4   6   7      161.36      158.58      8.64 o 
  -3   6   7        0.10       -0.75      3.85 o 
  -2   6   7       53.31       54.99      5.01 o 
  -1   6   7        1.52        0.33      3.71 o 
   0   6   7       89.18       87.28      6.28 o 
   1   6   7      441.98      442.76     19.72 o 
   2   6   7      177.63      194.52     11.58 o 
   3   6   7        3.73       -1.29      5.88 o 
   4   6   7       49.30       61.77      9.92 o 
   5   6   7       26.44       32.86     11.15 o 
  -7   7   7        2.97        3.61      5.68 o 
  -6   7   7        0.07        3.89      5.27 o 
  -5   7   7       30.97       26.86      5.60 o 
  -4   7   7       28.15       29.50      5.71 o 
  -3   7   7        0.04        1.06      3.85 o 
  -2   7   7        1.66        3.01      3.48 o 
  -1   7   7        2.84       -1.39      3.98 o 
   0   7   7       22.28       31.28      4.82 o 
   1   7   7        2.56       -1.20      3.83 o 
   2   7   7       22.84       35.47      6.73 o 
   3   7   7        8.18        6.83      8.58 o 
   4   7   7        7.26        1.43      6.38 o 
   5   7   7        2.79        4.28      6.84 o 
  -7   8   7        3.69       -3.70      5.53 o 
  -6   8   7       44.04       47.45      6.82 o 
  -5   8   7       97.31       88.81      7.79 o 
  -4   8   7       51.97       54.74      6.36 o 
  -3   8   7      221.76      211.51     12.80 o 
  -2   8   7      101.17      111.82      7.77 o 
  -1   8   7        1.26       -5.10      3.59 o 
   0   8   7       15.42       21.75      4.55 o 
   1   8   7      434.41      431.91     11.59 o 
   2   8   7      109.46      129.55     10.17 o 
   3   8   7      106.69      106.07      9.47 o 
   4   8   7       96.98      100.97     12.11 o 
   5   8   7        0.99        0.59      6.72 o 
  -7   9   7       12.66        9.26      5.82 o 
  -6   9   7       14.34        9.34      5.50 o 
  -5   9   7        0.04       -0.64      4.88 o 
  -4   9   7        8.76        7.26      5.01 o 
  -3   9   7        0.01        0.59      3.84 o 
  -2   9   7       45.66       61.41      8.51 o 
  -1   9   7      160.73      169.11     12.51 o 
   0   9   7       11.21        4.84      4.05 o 
   1   9   7        2.14        7.86      4.15 o 
   2   9   7       12.61        8.08      6.02 o 
   3   9   7       42.86       47.85      9.12 o 
   4   9   7       23.14       35.33      8.62 o 
   5   9   7       30.35       30.67      8.65 o 
  -7  10   7        1.60        2.42      5.85 o 
  -6  10   7        4.08       11.82      5.53 o 
  -5  10   7      141.36      167.17     12.83 o 
  -4  10   7       80.36       91.65      9.12 o 
  -3  10   7        2.42        4.02      4.09 o 
  -2  10   7        5.38        1.74      4.48 o 
  -1  10   7       97.31      110.88      7.61 o 
   0  10   7       33.39       41.91      5.66 o 
   1  10   7       40.56       35.69      5.62 o 
   2  10   7       45.59       63.73      8.85 o 
   3  10   7       32.74       34.14      7.51 o 
   4  10   7      168.90      135.50     13.11 o 
   5  10   7        0.01        7.58      7.08 o 
  -7  11   7       15.98        5.19      7.37 o 
  -6  11   7       24.24       22.98      6.16 o 
  -5  11   7        1.19        3.59      5.23 o 
  -4  11   7       14.28        3.05      4.91 o 
  -3  11   7        6.81        0.37      4.59 o 
  -2  11   7      103.15      113.08     11.80 o 
  -1  11   7       32.66       34.52      6.07 o 
   0  11   7        0.67        2.08      4.30 o 
   1  11   7       53.99       52.66      6.38 o 
   2  11   7        0.51       -4.66      5.54 o 
   3  11   7       33.06       34.93      7.59 o 
   4  11   7       25.44       13.78      7.68 o 
  -7  12   7        1.67        3.07      7.15 o 
  -6  12   7        4.56        0.63      5.67 o 
  -5  12   7       67.01       57.21      6.77 o 
  -4  12   7       32.07       29.77      5.86 o 
  -3  12   7       22.68       11.87      5.04 o 
  -2  12   7        0.19       -2.83      4.50 o 
  -1  12   7        9.69        3.97      4.49 o 
   0  12   7        0.73        2.17      5.58 o 
   1  12   7       33.30       36.42      5.79 o 
   2  12   7        2.30       -3.80      5.66 o 
   3  12   7        0.25        0.69      6.00 o 
   4  12   7       17.46        7.00      7.53 o 
  -6  13   7        3.13        9.60      6.33 o 
  -5  13   7        1.81        0.60      4.88 o 
  -4  13   7       36.90       43.68      6.54 o 
  -3  13   7       76.12       87.35     10.83 o 
  -2  13   7        7.70       10.58      6.04 o 
  -1  13   7       20.53       23.21      5.63 o 
   0  13   7        8.40       12.82      4.99 o 
   1  13   7        6.65        9.98      4.34 o 
   2  13   7        2.84       -8.27      5.62 o 
   3  13   7       63.62       67.14     10.68 o 
   4  13   7       16.88        8.18      7.40 o 
  -6  14   7        0.08       -4.82      5.50 o 
  -5  14   7        3.51        2.95      5.18 o 
  -4  14   7       21.00       20.74      5.67 o 
  -3  14   7        4.23        9.06      5.94 o 
  -2  14   7       13.27       11.09      5.74 o 
  -1  14   7        1.11        1.28      5.34 o 
   0  14   7        1.38        7.49      4.58 o 
   1  14   7        0.57       -3.72      4.10 o 
   2  14   7        1.22        8.49      4.46 o 
   3  14   7        8.43        6.68      7.17 o 
   4  14   7        0.36       -1.89      8.69 o 
  -6  15   7       38.32       33.41      8.86 o 
  -5  15   7        6.27       -6.11      6.69 o 
  -4  15   7        6.71        7.13      5.22 o 
  -3  15   7       80.25       85.87      8.81 o 
  -2  15   7       62.70       66.20     12.57 o 
  -1  15   7       16.17       20.43      6.58 o 
   0  15   7       28.00       23.86      7.14 o 
   1  15   7       52.43       56.68      6.62 o 
   2  15   7        0.83        3.12      4.23 o 
   3  15   7       30.29       23.62      9.34 o 
  -5  16   7        0.29       -8.44      5.63 o 
  -4  16   7       15.55       13.84      5.62 o 
  -3  16   7        1.79        7.54      5.95 o 
  -2  16   7        5.82       14.13      7.34 o 
  -1  16   7       49.05       42.70      8.02 o 
   0  16   7        7.04        7.31      5.91 o 
   1  16   7       13.67       11.64      4.98 o 
   2  16   7       24.91       20.60      6.07 o 
   3  16   7        0.08        2.85      7.88 o 
  -5  17   7        2.15       -8.86      7.29 o 
  -4  17   7        5.98        4.23      7.77 o 
  -3  17   7        3.72       -7.08      6.23 o 
  -2  17   7      106.34       83.49     10.47 o 
  -1  17   7       13.31       16.76      6.43 o 
   0  17   7        0.17       -0.87      6.20 o 
   1  17   7       94.61       82.05     11.08 o 
   2  17   7        0.11        9.23      4.93 o 
   3  17   7       11.77       40.22     10.73 o 
  -4  18   7       77.62       92.71      8.49 o 
  -3  18   7       16.89       26.55     12.80 o 
  -2  18   7        2.69        3.27      6.69 o 
  -1  18   7       11.54       24.48      7.67 o 
   0  18   7       44.15       31.41      7.98 o 
   1  18   7        2.95       11.50      7.11 o 
   2  18   7       19.97       22.88      7.56 o 
  -4  19   7       21.47       28.10     11.67 o 
  -3  19   7        0.18       -3.37      8.24 o 
  -2  19   7       45.84       34.91      9.99 o 
  -1  19   7       25.48       11.84      7.88 o 
   0  19   7        2.72       -1.72      6.51 o 
   1  19   7        0.20       -5.57      9.99 o 
   2  19   7       14.02       16.42     20.11 o 
  -3  20   7       86.33       86.85     12.88 o 
  -2  20   7       29.89       18.41      9.57 o 
  -1  20   7        1.09       -7.27      6.07 o 
   0  20   7       40.16       29.22     13.75 o 
   1  20   7       14.86       19.93     10.42 o 
  -2  21   7       22.43       27.19     11.14 o 
  -1  21   7       16.63        7.77     11.49 o 
  -6   0   8       37.57       30.68     11.51 o 
  -5   0   8       72.17       80.85     10.29 o 
  -4   0   8       93.89       82.15     18.80 o 
  -3   0   8        1.99       -3.20      5.31 o 
  -2   0   8        6.04        3.50      6.26 o 
  -1   0   8      116.55      142.58     13.12 o 
   0   0   8       73.72       79.19     16.99 o 
   1   0   8       12.45       20.85     10.38 o 
   2   0   8       14.71       34.81     11.95 o 
   3   0   8        4.57        0.40     10.14 o 
  -6   1   8        3.05        7.07      7.05 o 
  -5   1   8        0.45       -6.43      4.51 o 
  -4   1   8        4.73       -6.48      4.32 o 
  -3   1   8        4.81        9.62      4.14 o 
  -2   1   8        4.18        3.59      3.74 o 
  -1   1   8       23.54       24.80      5.23 o 
   0   1   8        2.77       -2.00      4.59 o 
   1   1   8        0.26       -8.36      5.57 o 
   2   1   8        3.76       -8.87      7.01 o 
   3   1   8        9.23        1.34      7.65 o 
  -6   2   8       62.67       61.11      8.70 o 
  -5   2   8       61.66       58.82      8.88 o 
  -4   2   8       26.75       27.75      5.76 o 
  -3   2   8       22.82       31.08      4.92 o 
  -2   2   8        8.24        9.37      4.48 o 
  -1   2   8       76.78       76.08      6.73 o 
   0   2   8       48.82       47.62      9.02 o 
   1   2   8        7.16        7.58      6.82 o 
   2   2   8        7.49        5.20      6.70 o 
   3   2   8       13.89       18.74     10.61 o 
  -6   3   8       22.27       20.22      7.38 o 
  -5   3   8        0.29       -3.25      5.10 o 
  -4   3   8        7.66        4.97      4.96 o 
  -3   3   8       48.30       59.02      5.73 o 
  -2   3   8        2.41       -3.31      3.77 o 
  -1   3   8        2.57        5.53      4.74 o 
   0   3   8       24.46       18.98      5.80 o 
   1   3   8        0.26       -2.16      5.97 o 
   2   3   8        5.94        0.80      7.12 o 
   3   3   8       25.66       20.66      8.60 o 
  -6   4   8        7.17       -2.62      6.21 o 
  -5   4   8       29.67       28.93      6.39 o 
  -4   4   8        1.50       -2.01      4.53 o 
  -3   4   8       17.69       14.97      4.39 o 
  -2   4   8        4.41       10.33      4.76 o 
  -1   4   8        1.34        7.08      5.51 o 
   0   4   8       29.99       25.03      6.04 o 
   1   4   8       74.70       75.82      9.63 o 
   2   4   8       16.61        7.51      7.83 o 
   3   4   8       99.71      106.32     12.98 o 
  -6   5   8       21.36       10.38      7.38 o 
  -5   5   8        1.52        4.05      5.51 o 
  -4   5   8       75.45       72.13      7.03 o 
  -3   5   8       40.82       42.04      5.34 o 
  -2   5   8       98.98      106.84     11.18 o 
  -1   5   8        0.35        0.04      4.57 o 
   0   5   8       31.07       28.31      8.19 o 
   1   5   8       47.55       33.43      8.45 o 
   2   5   8       23.86       29.40      9.00 o 
   3   5   8       36.57       49.87     10.57 o 
  -6   6   8        1.50        3.82      6.84 o 
  -5   6   8        7.76       15.92      6.23 o 
  -4   6   8        2.65       -2.42      4.51 o 
  -3   6   8        0.33        4.79      4.06 o 
  -2   6   8       21.50       18.25      5.89 o 
  -1   6   8        1.68        3.17      4.68 o 
   0   6   8        3.21       -5.49      5.54 o 
   1   6   8       40.09       35.22      8.54 o 
   2   6   8        1.65      -10.04      6.69 o 
   3   6   8        2.49       -6.33     13.46 o 
  -6   7   8        3.60       -2.57      6.74 o 
  -5   7   8       12.76        8.72      5.95 o 
  -4   7   8        7.87        0.23      4.82 o 
  -3   7   8      120.71      137.62      8.15 o 
  -2   7   8       96.45      113.26      8.83 o 
  -1   7   8       24.89       18.35      5.54 o 
   0   7   8        1.24        0.76      4.98 o 
   1   7   8      100.43       81.45     10.56 o 
   2   7   8        2.24       12.77     11.38 o 
   3   7   8      121.84      133.10     13.76 o 
  -5   8   8        3.16       -7.77      7.73 o 
  -4   8   8       13.96        2.67      5.67 o 
  -3   8   8       25.00       22.95      5.31 o 
  -2   8   8        0.80       -0.57      4.71 o 
  -1   8   8        8.25        5.64      4.97 o 
   0   8   8        5.85        9.72      5.98 o 
   1   8   8       16.25       12.83      7.24 o 
   2   8   8       20.44       27.85      7.78 o 
   3   8   8       50.97       44.33     10.34 o 
  -5   9   8        6.36        4.15      6.14 o 
  -4   9   8        7.42        6.20      5.69 o 
  -3   9   8      128.90      132.10      7.83 o 
  -2   9   8       34.96       40.05      6.44 o 
  -1   9   8       34.64       23.55      7.30 o 
   0   9   8        3.28        4.95      9.24 o 
   1   9   8        0.03        5.67      6.93 o 
   2   9   8        6.19        4.86      8.41 o 
   3   9   8       39.64       69.07     11.18 o 
  -5  10   8        5.20        2.36      5.83 o 
  -4  10   8       18.46       16.55      5.98 o 
  -3  10   8        8.85       10.70      5.90 o 
  -2  10   8        0.72        1.33      4.98 o 
  -1  10   8        2.19       -2.08      4.93 o 
   0  10   8       26.32       25.57      8.44 o 
   1  10   8       24.59       15.55      7.27 o 
   2  10   8        2.04       -0.47      6.69 o 
  -5  11   8       37.48       34.42      7.27 o 
  -4  11   8       45.28       38.89      6.93 o 
  -3  11   8       28.09       38.15      7.08 o 
  -2  11   8      100.21       88.17     11.56 o 
  -1  11   8        3.66        1.74      5.61 o 
   0  11   8        4.77        7.59      6.55 o 
   1  11   8        8.30       18.62      7.35 o 
   2  11   8        2.83        2.33      7.61 o 
  -4  12   8       29.65       40.94      8.96 o 
  -3  12   8        4.38       -9.95      6.63 o 
  -2  12   8       17.36       28.92      8.43 o 
  -1  12   8        1.00       -1.55      5.77 o 
   0  12   8       79.52       86.28      9.12 o 
   1  12   8       68.98       79.45     18.63 o 
   2  12   8        2.39       20.01     11.98 o 
  -4  13   8        0.46        8.87      7.30 o 
  -3  13   8       41.51       52.13      9.30 o 
  -2  13   8        7.36        7.53      7.20 o 
  -1  13   8       10.73       -4.80      6.81 o 
   0  13   8        0.00        0.57      6.29 o 
   1  13   8        0.04       -2.67      7.80 o 
  -3  14   8       15.51       13.66      9.57 o 
  -2  14   8        4.36        8.52      8.42 o 
  -1  14   8        3.14        3.72      7.73 o 
   0  14   8       78.37       82.32     14.82 o 
   1  14   8       21.40       25.93      9.24 o 
  -2  15   8        9.45       18.35      9.51 o 
  -1  15   8       14.04       21.50      9.66 o 
   0  15   8       20.53       27.88     11.04 o 
  -2   1   9       50.32       55.31      9.22 o 
  -1   1   9        2.15       -5.32      6.03 o 
  -2   2   9       10.15       10.62      7.55 o 
  -1   2   9        0.90       -3.64      6.21 o 
  -2   3   9        3.81       14.35      7.48 o 
  -1   3   9       24.62       29.85     15.71 o 
                                                 
